# Supplementary material for: Physicochemical data of p-cresol, butyric acid, and ammonia
Source: Data Brief. 2019 Aug 22;26:104356. doi: 10.1016/j.dib.2019.104356 (PMC6727009; doi:10.1016/j.dib.2019.104356)
Supplement: Multimedia component 1 [file mmc1.zip]

Archive with 9 entries (9 files):
- SI-1 A-P-CRESOL ENERGETICS MAY 22 with NBO-code.txt
- SI-1 B-butryic acid energetics with NBO-code.txt
- SI-1 C-Ammonia energetics with NBO-code.txt
- SI-2 B-BUTRYIC ACID ENERGETICS WITH NBO.LOG
- SI-2 C-AMMONIA ENERGETICS WITH NBO.LOG
- SI-2 C-P-CRESOL ENERGETICS MAY 20 WITH NBO.LOG
- SI-3 A-P-CRESOL ENERGETICS MAY 20 WITH NBO-log file.txt
- SI-3 B-BUTRYIC ACID ENERGETICS WITH NBO-log file.txt
- SI-3 C-AMMONIA ENERGETICS WITH NBO-log file.txt
