# Supplementary material for: Physicochemical data of p-cresol, butyric acid, and ammonia
Source: Data Brief. 2019 Aug 22;26:104356. doi: 10.1016/j.dib.2019.104356 (PMC6727009; doi:10.1016/j.dib.2019.104356)
Supplement: Multimedia component 1 [file mmc1.zip › SI-1 A-P-CRESOL ENERGETICS MAY 22 with NBO-code.txt]

%chk=C:\G16W\KOLAR\DIB\May 22 with NBO\P-CRESOL ENERGETICS MAY 20 with NBO.chk
#p opt freq b3lyp/6-31g(d) pop=(nbo,savenbos) geom=connectivity

pcresol energetics opt+freq using 631g(d) with NBO performed on May 22

0 1
 C                 -1.44197700   -0.01758500    0.00000100
 C                 -0.75120600    1.19545400   -0.00000100
 C                  0.64588800    1.19966300   -0.00000400
 C                  1.38054500    0.01088800   -0.00000500
 C                  0.66333600   -1.19641700   -0.00000600
 C                 -0.72705600   -1.22088500   -0.00000200
 H                 -1.29938800    2.13634900   -0.00000300
 H                  1.16951300    2.15307700   -0.00000700
 H                  1.20655800   -2.13926700   -0.00001000
 H                 -1.27570900   -2.15766100   -0.00000400
 O                 -2.81010300   -0.09559800    0.00000200
 H                 -3.17411200    0.80303000    0.00000600
 C                  2.89222700    0.01600700    0.00000900
 H                  3.28659200    1.03734400   -0.00017500
 H                  3.29840500   -0.49525500    0.88208600
 H                  3.29842200   -0.49558400   -0.88186700

 1 2 1.5 6 1.5 11 1.0
 2 3 1.5 7 1.0
 3 4 1.5 8 1.0
 4 5 1.5 13 1.0
 5 6 1.5 9 1.0
 6 10 1.0
 7
 8
 9
 10
 11 12 1.0
 12
 13 14 1.0 15 1.0 16 1.0
 14
 15
 16
