# Supplementary material for: Physicochemical data of p-cresol, butyric acid, and ammonia
Source: Data Brief. 2019 Aug 22;26:104356. doi: 10.1016/j.dib.2019.104356 (PMC6727009; doi:10.1016/j.dib.2019.104356)
Supplement: Multimedia component 1 [file mmc1.zip › SI-1 B-butryic acid energetics with NBO-code.txt]

%chk=C:\G16W\KOLAR\DIB\May 22 with NBO\butryic acid energetics with NBO.chk
#p opt freq b3lyp/6-31g(d) pop=(nbo,savenbos) geom=connectivity

Butryic acid-opt and freq using 631g(d) with NBO performed on May 22

0 1
 C                 -2.70946700   -0.04326700    0.01080800
 C                 -1.27160400    0.23317700   -0.43715200
 H                 -3.42967500    0.40453000   -0.68274400
 H                 -2.91311900   -1.11990100    0.05477300
 H                 -2.90186800    0.37298100    1.00716900
 C                 -0.23491500   -0.38927600    0.51957300
 H                 -1.11523900   -0.16896300   -1.44656700
 H                 -1.09796400    1.31343800   -0.49865800
 C                  1.19052200   -0.14688900    0.07746100
 H                 -0.36471000    0.03789600    1.52231600
 H                 -0.37267400   -1.47189300    0.58899700
 O                  1.97987000   -0.99074500   -0.28478000
 O                  1.50973000    1.17501400    0.11376600
 H                  2.43123100    1.23529400   -0.20131100

 1 2 1.0 3 1.0 4 1.0 5 1.0
 2 6 1.0 7 1.0 8 1.0
 3
 4
 5
 6 9 1.0 10 1.0 11 1.0
 7
 8
 9 12 2.0 13 1.0
 10
 11
 12
 13 14 1.0
 14
