# Supplementary material for: Physicochemical data of p-cresol, butyric acid, and ammonia
Source: Data Brief. 2019 Aug 22;26:104356. doi: 10.1016/j.dib.2019.104356 (PMC6727009; doi:10.1016/j.dib.2019.104356)
Supplement: Multimedia component 1 [file mmc1.zip › SI-1 C-Ammonia energetics with NBO-code.txt]

%chk=C:\G16W\KOLAR\DIB\May 22 with NBO\Ammonia energetics with NBO.chk
#p opt freq b3lyp/6-31g(d) pop=nbo geom=connectivity

Ammonia-opt and freq using 631G(d) with NBO performed on May 22

0 1
 N                  0.00000000    0.00000000    0.11935668
 H                 -0.00000000    0.93857758   -0.27849892
 H                  0.81283203   -0.46928879   -0.27849892
 H                 -0.81283203   -0.46928879   -0.27849892

 1 2 1.0 3 1.0 4 1.0
 2
 3
 4
