# Supplementary material for: Physicochemical data of p-cresol, butyric acid, and ammonia
Source: Data Brief. 2019 Aug 22;26:104356. doi: 10.1016/j.dib.2019.104356 (PMC6727009; doi:10.1016/j.dib.2019.104356)
Supplement: Multimedia component 1 [file mmc1.zip › SI-2 C-AMMONIA ENERGETICS WITH NBO.LOG]

 Entering Link 1 = C:\G16W\l1.exe PID=      8656.
  
 Copyright (c) 1988-2017, Gaussian, Inc.  All Rights Reserved.
  
 This is part of the Gaussian(R) 16 program.  It is based on
 the Gaussian(R) 09 system (copyright 2009, Gaussian, Inc.),
 the Gaussian(R) 03 system (copyright 2003, Gaussian, Inc.),
 the Gaussian(R) 98 system (copyright 1998, Gaussian, Inc.),
 the Gaussian(R) 94 system (copyright 1995, Gaussian, Inc.),
 the Gaussian 92(TM) system (copyright 1992, Gaussian, Inc.),
 the Gaussian 90(TM) system (copyright 1990, Gaussian, Inc.),
 the Gaussian 88(TM) system (copyright 1988, Gaussian, Inc.),
 the Gaussian 86(TM) system (copyright 1986, Carnegie Mellon
 University), and the Gaussian 82(TM) system (copyright 1983,
 Carnegie Mellon University). Gaussian is a federally registered
 trademark of Gaussian, Inc.
  
 This software contains proprietary and confidential information,
 including trade secrets, belonging to Gaussian, Inc.
  
 This software is provided under written license and may be
 used, copied, transmitted, or stored only in accord with that
 written license.
  
 The following legend is applicable only to US Government
 contracts under FAR:
  
                    RESTRICTED RIGHTS LEGEND
  
 Use, reproduction and disclosure by the US Government is
 subject to restrictions as set forth in subparagraphs (a)
 and (c) of the Commercial Computer Software - Restricted
 Rights clause in FAR 52.227-19.
  
 Gaussian, Inc.
 340 Quinnipiac St., Bldg. 40, Wallingford CT 06492
  
  
 ---------------------------------------------------------------
 Warning -- This program may not be used in any manner that
 competes with the business of Gaussian, Inc. or will provide
 assistance to any competitor of Gaussian, Inc.  The licensee
 of this program is prohibited from giving any competitor of
 Gaussian, Inc. access to this program.  By using this program,
 the user acknowledges that Gaussian, Inc. is engaged in the
 business of creating and licensing software in the field of
 computational chemistry and represents and warrants to the
 licensee that it is not a competitor of Gaussian, Inc. and that
 it will not use this program in any manner prohibited above.
 ---------------------------------------------------------------
  

 Cite this work as:
 Gaussian 16, Revision B.01,
 M. J. Frisch, G. W. Trucks, H. B. Schlegel, G. E. Scuseria, 
 M. A. Robb, J. R. Cheeseman, G. Scalmani, V. Barone, 
 G. A. Petersson, H. Nakatsuji, X. Li, M. Caricato, A. V. Marenich, 
 J. Bloino, B. G. Janesko, R. Gomperts, B. Mennucci, H. P. Hratchian, 
 J. V. Ortiz, A. F. Izmaylov, J. L. Sonnenberg, D. Williams-Young, 
 F. Ding, F. Lipparini, F. Egidi, J. Goings, B. Peng, A. Petrone, 
 T. Henderson, D. Ranasinghe, V. G. Zakrzewski, J. Gao, N. Rega, 
 G. Zheng, W. Liang, M. Hada, M. Ehara, K. Toyota, R. Fukuda, 
 J. Hasegawa, M. Ishida, T. Nakajima, Y. Honda, O. Kitao, H. Nakai, 
 T. Vreven, K. Throssell, J. A. Montgomery, Jr., J. E. Peralta, 
 F. Ogliaro, M. J. Bearpark, J. J. Heyd, E. N. Brothers, K. N. Kudin, 
 V. N. Staroverov, T. A. Keith, R. Kobayashi, J. Normand, 
 K. Raghavachari, A. P. Rendell, J. C. Burant, S. S. Iyengar, 
 J. Tomasi, M. Cossi, J. M. Millam, M. Klene, C. Adamo, R. Cammi, 
 J. W. Ochterski, R. L. Martin, K. Morokuma, O. Farkas, 
 J. B. Foresman, and D. J. Fox, Gaussian, Inc., Wallingford CT, 2016.
 
 ******************************************
 Gaussian 16:  EM64W-G16RevB.01 16-Dec-2017
                22-May-2019 
 ******************************************
 %chk=C:\G16W\KOLAR\DIB\May 22 with NBO\Ammonia energetics with NBO.chk
 ----------------------------------------------------
 #p opt freq b3lyp/6-31g(d) pop=nbo geom=connectivity
 ----------------------------------------------------
 1/18=20,19=15,26=3,38=1,57=2/1,3;
 2/9=110,12=2,17=6,18=5,40=1/2;
 3/5=1,6=6,7=1,11=2,25=1,30=1,71=1,74=-5/1,2,3;
 4//1;
 5/5=2,38=5/2;
 6/7=2,8=2,9=2,10=2,28=1,40=1/1,7;
 7//1,2,3,16;
 1/18=20,19=15,26=3/3(2);
 2/9=110/2;
 99//99;
 2/9=110/2;
 3/5=1,6=6,7=1,11=2,25=1,30=1,71=1,74=-5/1,2,3;
 4/5=5,16=3,69=1/1;
 5/5=2,38=5/2;
 7//1,2,3,16;
 1/18=20,19=15,26=3/3(-5);
 2/9=110/2;
 6/7=2,8=2,9=2,10=2,19=2,28=1,40=1/1,7;
 99/9=1/99;
 Leave Link    1 at Wed May 22 17:15:24 2019, MaxMem=           0 cpu:               0.0 elap:               0.0
 (Enter C:\G16W\l101.exe)
 ---------------------------------------------------------------
 Ammonia-opt and freq using 631G(d) with NBO performed on May 22
 ---------------------------------------------------------------
 Symbolic Z-matrix:
 Charge =  0 Multiplicity = 1
 N                     0.        0.        0.11936 
 H                     0.        0.93858  -0.2785 
 H                     0.81283  -0.46929  -0.2785 
 H                    -0.81283  -0.46929  -0.2785 
 
 ITRead=  0  0  0  0
 MicOpt= -1 -1 -1 -1
 NAtoms=      4 NQM=        4 NQMF=       0 NMMI=      0 NMMIF=      0
                NMic=       0 NMicF=      0.
                    Isotopes and Nuclear Properties:
 (Nuclear quadrupole moments (NQMom) in fm**2, nuclear magnetic moments (NMagM)
  in nuclear magnetons)

  Atom         1           2           3           4
 IAtWgt=          14           1           1           1
 AtmWgt=  14.0030740   1.0078250   1.0078250   1.0078250
 NucSpn=           2           1           1           1
 AtZEff=   0.0000000   0.0000000   0.0000000   0.0000000
 NQMom=    2.0440000   0.0000000   0.0000000   0.0000000
 NMagM=    0.4037610   2.7928460   2.7928460   2.7928460
 AtZNuc=   7.0000000   1.0000000   1.0000000   1.0000000
 Leave Link  101 at Wed May 22 17:15:24 2019, MaxMem=   104857600 cpu:               0.0 elap:               0.1
 (Enter C:\G16W\l103.exe)

 GradGradGradGradGradGradGradGradGradGradGradGradGradGradGradGradGradGrad
 Berny optimization.
 Initialization pass.
                           ----------------------------
                           !    Initial Parameters    !
                           ! (Angstroms and Degrees)  !
 --------------------------                            --------------------------
 ! Name  Definition              Value          Derivative Info.                !
 --------------------------------------------------------------------------------
 ! R1    R(1,2)                  1.0194         estimate D2E/DX2                !
 ! R2    R(1,3)                  1.0194         estimate D2E/DX2                !
 ! R3    R(1,4)                  1.0194         estimate D2E/DX2                !
 ! A1    A(2,1,3)              105.7551         estimate D2E/DX2                !
 ! A2    A(2,1,4)              105.7551         estimate D2E/DX2                !
 ! A3    A(3,1,4)              105.7551         estimate D2E/DX2                !
 ! D1    D(2,1,4,3)            111.8843         estimate D2E/DX2                !
 --------------------------------------------------------------------------------
 Trust Radius=3.00D-01 FncErr=1.00D-07 GrdErr=1.00D-06 EigMax=2.50D+02 EigMin=1.00D-04
 Number of steps in this run=     20 maximum allowed number of steps=    100.
 GradGradGradGradGradGradGradGradGradGradGradGradGradGradGradGradGradGrad

 Leave Link  103 at Wed May 22 17:15:25 2019, MaxMem=   104857600 cpu:               0.0 elap:               0.0
 (Enter C:\G16W\l202.exe)
                          Input orientation:                          
 ---------------------------------------------------------------------
 Center     Atomic      Atomic             Coordinates (Angstroms)
 Number     Number       Type             X           Y           Z
 ---------------------------------------------------------------------
      1          7           0        0.000000    0.000000    0.119357
      2          1           0        0.000000    0.938578   -0.278499
      3          1           0        0.812832   -0.469289   -0.278499
      4          1           0       -0.812832   -0.469289   -0.278499
 ---------------------------------------------------------------------
                    Distance matrix (angstroms):
                    1          2          3          4
     1  N    0.000000
     2  H    1.019420   0.000000
     3  H    1.019420   1.625664   0.000000
     4  H    1.019420   1.625664   1.625664   0.000000
 Stoichiometry    H3N
 Framework group  C3V[C3(N),3SGV(H)]
 Deg. of freedom     2
 Full point group                 C3V     NOp   6
 Largest Abelian subgroup         CS      NOp   2
 Largest concise Abelian subgroup CS      NOp   2
                         Standard orientation:                         
 ---------------------------------------------------------------------
 Center     Atomic      Atomic             Coordinates (Angstroms)
 Number     Number       Type             X           Y           Z
 ---------------------------------------------------------------------
      1          7           0        0.000000    0.000000    0.119357
      2          1           0        0.000000    0.938578   -0.278499
      3          1           0        0.812832   -0.469289   -0.278499
      4          1           0       -0.812832   -0.469289   -0.278499
 ---------------------------------------------------------------------
 Rotational constants (GHZ):         292.9171579         292.9171579         189.7450478
 Leave Link  202 at Wed May 22 17:15:25 2019, MaxMem=   104857600 cpu:               0.0 elap:               0.0
 (Enter C:\G16W\l301.exe)
 Standard basis: 6-31G(d) (6D, 7F)
 Ernie: Thresh=  0.10000D-02 Tol=  0.10000D-05 Strict=F.
 There are    15 symmetry adapted cartesian basis functions of A'  symmetry.
 There are     6 symmetry adapted cartesian basis functions of A"  symmetry.
 There are    15 symmetry adapted basis functions of A'  symmetry.
 There are     6 symmetry adapted basis functions of A"  symmetry.
    21 basis functions,    40 primitive gaussians,    21 cartesian basis functions
     5 alpha electrons        5 beta electrons
       nuclear repulsion energy        11.8775679977 Hartrees.
 IExCor=  402 DFT=T Ex+Corr=B3LYP ExCW=0 ScaHFX=  0.200000
 ScaDFX=  0.800000  0.720000  1.000000  0.810000 ScalE2=  1.000000  1.000000
 IRadAn=      5 IRanWt=     -1 IRanGd=            0 ICorTp=0 IEmpDi=  4
 NAtoms=    4 NActive=    4 NUniq=    2 SFac= 4.00D+00 NAtFMM=   60 NAOKFM=F Big=F
 Integral buffers will be    131072 words long.
 Raffenetti 2 integral format.
 Two-electron integral symmetry is turned on.
 Leave Link  301 at Wed May 22 17:15:25 2019, MaxMem=   104857600 cpu:               0.0 elap:               0.0
 (Enter C:\G16W\l302.exe)
 NPDir=0 NMtPBC=     1 NCelOv=     1 NCel=       1 NClECP=     1 NCelD=      1
         NCelK=      1 NCelE2=     1 NClLst=     1 CellRange=     0.0.
 One-electron integrals computed using PRISM.
 One-electron integral symmetry used in STVInt
 NBasis=    21 RedAO= T EigKep=  2.24D-02  NBF=    15     6
 NBsUse=    21 1.00D-06 EigRej= -1.00D+00 NBFU=    15     6
 Precomputing XC quadrature grid using
 IXCGrd= 4 IRadAn=           5 IRanWt=          -1 IRanGd=           0 AccXCQ= 0.00D+00.
 Generated NRdTot=       0 NPtTot=           0 NUsed=           0 NTot=          32
 NSgBfM=    21    21    21    21    21 MxSgAt=     4 MxSgA2=     4.
 Leave Link  302 at Wed May 22 17:15:25 2019, MaxMem=   104857600 cpu:               0.0 elap:               0.1
 (Enter C:\G16W\l303.exe)
 DipDrv:  MaxL=1.
 Leave Link  303 at Wed May 22 17:15:26 2019, MaxMem=   104857600 cpu:               1.0 elap:               0.0
 (Enter C:\G16W\l401.exe)
 ExpMin= 1.61D-01 ExpMax= 4.17D+03 ExpMxC= 6.27D+02 IAcc=3 IRadAn=         5 AccDes= 0.00D+00
 Harris functional with IExCor=  402 and IRadAn=       5 diagonalized for initial guess.
 HarFok:  IExCor=  402 AccDes= 0.00D+00 IRadAn=         5 IDoV= 1 UseB2=F ITyADJ=14
 ICtDFT=  3500011 ScaDFX=  1.000000  1.000000  1.000000  1.000000
 FoFCou: FMM=F IPFlag=           0 FMFlag=      100000 FMFlg1=           0
         NFxFlg=           0 DoJE=T BraDBF=F KetDBF=T FulRan=T
         wScrn=  0.000000 ICntrl=       500 IOpCl=  0 I1Cent=   200000004 NGrid=           0
         NMat0=    1 NMatS0=      1 NMatT0=    0 NMatD0=    1 NMtDS0=    0 NMtDT0=    0
 Petite list used in FoFCou.
 Harris En= -56.5758351638569    
 JPrj=0 DoOrth=F DoCkMO=F.
 Initial guess orbital symmetries:
       Occupied  (A1) (A1) (E) (E) (A1)
       Virtual   (A1) (E) (E) (A1) (E) (E) (E) (E) (A1) (A1) (E)
                 (E) (A1) (E) (E) (A1)
 The electronic state of the initial guess is 1-A1.
 Leave Link  401 at Wed May 22 17:15:26 2019, MaxMem=   104857600 cpu:               0.0 elap:               0.2
 (Enter C:\G16W\l502.exe)
 Keep R1 ints in memory in symmetry-blocked form, NReq=891035.
 FoFCou: FMM=F IPFlag=           0 FMFlag=           0 FMFlg1=           0
         NFxFlg=           0 DoJE=F BraDBF=F KetDBF=F FulRan=T
         wScrn=  0.000000 ICntrl=       600 IOpCl=  0 I1Cent=           0 NGrid=           0
         NMat0=    1 NMatS0=    231 NMatT0=    0 NMatD0=    1 NMtDS0=    0 NMtDT0=    0
 Petite list used in FoFCou.
 Closed shell SCF:
 Using DIIS extrapolation, IDIIS=  1040.
 NGot=   104857600 LenX=   104841240 LenY=   104840358
 Requested convergence on RMS density matrix=1.00D-08 within 128 cycles.
 Requested convergence on MAX density matrix=1.00D-06.
 Requested convergence on             energy=1.00D-06.
 No special actions if energy rises.
 Integral accuracy reduced to 1.0D-05 until final iterations.

 Cycle   1  Pass 0  IDiag  1:
 E= -56.4648179048096    
 DIIS: error= 7.44D-02 at cycle   1 NSaved=   1.
 NSaved= 1 IEnMin= 1 EnMin= -56.4648179048096     IErMin= 1 ErrMin= 7.44D-02
 ErrMax= 7.44D-02  0.00D+00 EMaxC= 1.00D-01 BMatC= 9.57D-02 BMatP= 9.57D-02
 IDIUse=3 WtCom= 2.56D-01 WtEn= 7.44D-01
 Coeff-Com:  0.100D+01
 Coeff-En:   0.100D+01
 Coeff:      0.100D+01
 Gap=     0.206 Goal=   None    Shift=    0.000
 GapD=    0.206 DampG=1.000 DampE=0.500 DampFc=0.5000 IDamp=-1.
 Damping current iteration by 5.00D-01
 RMSDP=2.59D-02 MaxDP=1.90D-01              OVMax= 1.95D-01

 Cycle   2  Pass 0  IDiag  1:
 E= -56.4965910579966     Delta-E=       -0.031773153187 Rises=F Damp=T
 DIIS: error= 1.45D-02 at cycle   2 NSaved=   2.
 NSaved= 2 IEnMin= 2 EnMin= -56.4965910579966     IErMin= 2 ErrMin= 1.45D-02
 ErrMax= 1.45D-02  0.00D+00 EMaxC= 1.00D-01 BMatC= 4.39D-03 BMatP= 9.57D-02
 IDIUse=3 WtCom= 8.55D-01 WtEn= 1.45D-01
 Coeff-Com:  0.154D+00 0.846D+00
 Coeff-En:   0.257D+00 0.743D+00
 Coeff:      0.169D+00 0.831D+00
 Gap=     0.319 Goal=   None    Shift=    0.000
 RMSDP=3.04D-03 MaxDP=2.50D-02 DE=-3.18D-02 OVMax= 1.08D-01

 Cycle   3  Pass 0  IDiag  1:
 E= -56.5478701838718     Delta-E=       -0.051279125875 Rises=F Damp=F
 DIIS: error= 2.17D-03 at cycle   3 NSaved=   3.
 NSaved= 3 IEnMin= 3 EnMin= -56.5478701838718     IErMin= 3 ErrMin= 2.17D-03
 ErrMax= 2.17D-03  0.00D+00 EMaxC= 1.00D-01 BMatC= 9.81D-05 BMatP= 4.39D-03
 IDIUse=3 WtCom= 9.78D-01 WtEn= 2.17D-02
 Coeff-Com:  0.272D-01-0.470D-02 0.977D+00
 Coeff-En:   0.000D+00 0.000D+00 0.100D+01
 Coeff:      0.266D-01-0.459D-02 0.978D+00
 Gap=     0.331 Goal=   None    Shift=    0.000
 RMSDP=3.19D-04 MaxDP=2.55D-03 DE=-5.13D-02 OVMax= 2.58D-03

 Cycle   4  Pass 0  IDiag  1:
 E= -56.5479456001305     Delta-E=       -0.000075416259 Rises=F Damp=F
 DIIS: error= 3.40D-04 at cycle   4 NSaved=   4.
 NSaved= 4 IEnMin= 4 EnMin= -56.5479456001305     IErMin= 4 ErrMin= 3.40D-04
 ErrMax= 3.40D-04  0.00D+00 EMaxC= 1.00D-01 BMatC= 2.59D-06 BMatP= 9.81D-05
 IDIUse=3 WtCom= 9.97D-01 WtEn= 3.40D-03
 Coeff-Com:  0.540D-02-0.157D-01 0.235D+00 0.775D+00
 Coeff-En:   0.000D+00 0.000D+00 0.000D+00 0.100D+01
 Coeff:      0.538D-02-0.156D-01 0.234D+00 0.776D+00
 Gap=     0.331 Goal=   None    Shift=    0.000
 RMSDP=4.96D-05 MaxDP=3.43D-04 DE=-7.54D-05 OVMax= 3.50D-04

 Cycle   5  Pass 0  IDiag  1:
 E= -56.5479476311231     Delta-E=       -0.000002030993 Rises=F Damp=F
 DIIS: error= 3.66D-05 at cycle   5 NSaved=   5.
 NSaved= 5 IEnMin= 5 EnMin= -56.5479476311231     IErMin= 5 ErrMin= 3.66D-05
 ErrMax= 3.66D-05  0.00D+00 EMaxC= 1.00D-01 BMatC= 2.47D-08 BMatP= 2.59D-06
 IDIUse=1 WtCom= 1.00D+00 WtEn= 0.00D+00
 Coeff-Com:  0.438D-03-0.238D-03 0.293D-03-0.169D-01 0.102D+01
 Coeff:      0.438D-03-0.238D-03 0.293D-03-0.169D-01 0.102D+01
 Gap=     0.331 Goal=   None    Shift=    0.000
 RMSDP=5.46D-06 MaxDP=4.22D-05 DE=-2.03D-06 OVMax= 3.87D-05

 Initial convergence to 1.0D-05 achieved.  Increase integral accuracy.
 Cycle   6  Pass 1  IDiag  1:
 E= -56.5479477974078     Delta-E=       -0.000000166285 Rises=F Damp=F
 DIIS: error= 8.57D-07 at cycle   1 NSaved=   1.
 NSaved= 1 IEnMin= 1 EnMin= -56.5479477974078     IErMin= 1 ErrMin= 8.57D-07
 ErrMax= 8.57D-07  0.00D+00 EMaxC= 1.00D-01 BMatC= 1.12D-11 BMatP= 1.12D-11
 IDIUse=1 WtCom= 1.00D+00 WtEn= 0.00D+00
 Coeff-Com:  0.100D+01
 Coeff:      0.100D+01
 Gap=     0.331 Goal=   None    Shift=    0.000
 RMSDP=5.46D-06 MaxDP=4.22D-05 DE=-1.66D-07 OVMax= 3.15D-06

 Cycle   7  Pass 1  IDiag  1:
 E= -56.5479477974250     Delta-E=       -0.000000000017 Rises=F Damp=F
 DIIS: error= 2.44D-07 at cycle   2 NSaved=   2.
 NSaved= 2 IEnMin= 2 EnMin= -56.5479477974250     IErMin= 2 ErrMin= 2.44D-07
 ErrMax= 2.44D-07  0.00D+00 EMaxC= 1.00D-01 BMatC= 1.58D-12 BMatP= 1.12D-11
 IDIUse=1 WtCom= 1.00D+00 WtEn= 0.00D+00
 Coeff-Com:  0.207D+00 0.793D+00
 Coeff:      0.207D+00 0.793D+00
 Gap=     0.331 Goal=   None    Shift=    0.000
 RMSDP=8.53D-08 MaxDP=5.73D-07 DE=-1.72D-11 OVMax= 5.62D-07

 Cycle   8  Pass 1  IDiag  1:
 E= -56.5479477974257     Delta-E=       -0.000000000001 Rises=F Damp=F
 DIIS: error= 1.90D-07 at cycle   3 NSaved=   3.
 NSaved= 3 IEnMin= 3 EnMin= -56.5479477974257     IErMin= 3 ErrMin= 1.90D-07
 ErrMax= 1.90D-07  0.00D+00 EMaxC= 1.00D-01 BMatC= 6.72D-13 BMatP= 1.58D-12
 IDIUse=1 WtCom= 1.00D+00 WtEn= 0.00D+00
 Coeff-Com:  0.431D-01 0.394D+00 0.563D+00
 Coeff:      0.431D-01 0.394D+00 0.563D+00
 Gap=     0.331 Goal=   None    Shift=    0.000
 RMSDP=4.12D-08 MaxDP=2.92D-07 DE=-7.53D-13 OVMax= 3.19D-07

 Cycle   9  Pass 1  IDiag  1:
 E= -56.5479477974262     Delta-E=        0.000000000000 Rises=F Damp=F
 DIIS: error= 4.47D-08 at cycle   4 NSaved=   4.
 NSaved= 4 IEnMin= 4 EnMin= -56.5479477974262     IErMin= 4 ErrMin= 4.47D-08
 ErrMax= 4.47D-08  0.00D+00 EMaxC= 1.00D-01 BMatC= 3.74D-14 BMatP= 6.72D-13
 IDIUse=1 WtCom= 1.00D+00 WtEn= 0.00D+00
 Coeff-Com: -0.209D-01 0.255D-01 0.206D+00 0.789D+00
 Coeff:     -0.209D-01 0.255D-01 0.206D+00 0.789D+00
 Gap=     0.331 Goal=   None    Shift=    0.000
 RMSDP=9.71D-09 MaxDP=6.92D-08 DE=-4.26D-13 OVMax= 5.65D-08

 SCF Done:  E(RB3LYP) =  -56.5479477974     A.U. after    9 cycles
            NFock=  9  Conv=0.97D-08     -V/T= 2.0092
 KE= 5.603393019451D+01 PE=-1.555987737120D+02 EE= 3.113932772237D+01
 Leave Link  502 at Wed May 22 17:15:27 2019, MaxMem=   104857600 cpu:               1.0 elap:               0.5
 (Enter C:\G16W\l601.exe)
 Copying SCF densities to generalized density rwf, IOpCl= 0 IROHF=0.

 **********************************************************************

            Population analysis using the SCF Density.

 **********************************************************************

 Orbital symmetries:
       Occupied  (A1) (A1) (E) (E) (A1)
       Virtual   (A1) (E) (E) (E) (E) (A1) (E) (E) (A1) (A1) (E)
                 (E) (A1) (E) (E) (A1)
 The electronic state is 1-A1.
 Alpha  occ. eigenvalues --  -14.30603  -0.84534  -0.45225  -0.45225  -0.25241
 Alpha virt. eigenvalues --    0.07859   0.16779   0.16779   0.68319   0.68319
 Alpha virt. eigenvalues --    0.72190   0.91513   0.91513   0.92232   1.15613
 Alpha virt. eigenvalues --    1.67544   1.67544   1.94052   2.40302   2.40302
 Alpha virt. eigenvalues --    3.66833
          Condensed to atoms (all electrons):
               1          2          3          4
     1  N    6.940718   0.315648   0.315648   0.315648
     2  H    0.315648   0.449973  -0.030754  -0.030754
     3  H    0.315648  -0.030754   0.449973  -0.030754
     4  H    0.315648  -0.030754  -0.030754   0.449973
 Mulliken charges:
               1
     1  N   -0.887661
     2  H    0.295887
     3  H    0.295887
     4  H    0.295887
 Sum of Mulliken charges =   0.00000
 Mulliken charges with hydrogens summed into heavy atoms:
               1
     1  N    0.000000
 Electronic spatial extent (au):  <R**2>=             26.3139
 Charge=              0.0000 electrons
 Dipole moment (field-independent basis, Debye):
    X=              0.0000    Y=              0.0000    Z=             -1.9122  Tot=              1.9122
 Quadrupole moment (field-independent basis, Debye-Ang):
   XX=             -6.1583   YY=             -6.1583   ZZ=             -8.7862
   XY=              0.0000   XZ=              0.0000   YZ=              0.0000
 Traceless Quadrupole moment (field-independent basis, Debye-Ang):
   XX=              0.8760   YY=              0.8760   ZZ=             -1.7519
   XY=              0.0000   XZ=              0.0000   YZ=              0.0000
 Octapole moment (field-independent basis, Debye-Ang**2):
  XXX=              0.0000  YYY=              0.7774  ZZZ=             -1.7163  XYY=              0.0000
  XXY=             -0.7774  XXZ=             -0.8824  XZZ=              0.0000  YZZ=              0.0000
  YYZ=             -0.8824  XYZ=              0.0000
 Hexadecapole moment (field-independent basis, Debye-Ang**3):
 XXXX=             -9.6382 YYYY=             -9.6382 ZZZZ=             -9.8170 XXXY=              0.0000
 XXXZ=              0.0000 YYYX=              0.0000 YYYZ=             -0.3012 ZZZX=              0.0000
 ZZZY=              0.0000 XXYY=             -3.2127 XXZZ=             -3.2749 YYZZ=             -3.2749
 XXYZ=              0.3012 YYXZ=              0.0000 ZZXY=              0.0000
 N-N= 1.187756799766D+01 E-N=-1.555987747337D+02  KE= 5.603393019451D+01
 Symmetry A'   KE= 5.340729310443D+01
 Symmetry A"   KE= 2.626637090084D+00
 No NMR shielding tensors so no spin-rotation constants.
 Leave Link  601 at Wed May 22 17:15:28 2019, MaxMem=   104857600 cpu:               0.0 elap:               0.0
 (Enter C:\G16W\l607.exe)
 ******************************Gaussian NBO Version 3.1******************************
             N A T U R A L   A T O M I C   O R B I T A L   A N D
          N A T U R A L   B O N D   O R B I T A L   A N A L Y S I S
 ******************************Gaussian NBO Version 3.1******************************
       /RESON  / : Allow strongly delocalized NBO set

 Analyzing the SCF density

 Job title: Ammonia-opt and freq using 631G(d) with NBO performed on May 22 

 Storage needed:      1491 in NPA,      1858 in NBO ( 104857488 available)
 GSVD:  LWork=         249 too small for GESVD, short by         351 words or         351 for optimal perf.
 GSVD:  LWork=         287 too small for GESVD, short by         231 words or         231 for optimal perf.
 GSVD:  LWork=         321 too small for GESVD, short by         117 words or         117 for optimal perf.


 NATURAL POPULATIONS:  Natural atomic orbital occupancies 
                                                          
   NAO  Atom  No  lang   Type(AO)    Occupancy      Energy
 ----------------------------------------------------------
     1    N    1  S      Cor( 1S)     1.99982     -14.17062
     2    N    1  S      Val( 2S)     1.53042      -0.57597
     3    N    1  S      Ryd( 3S)     0.00052       1.22870
     4    N    1  S      Ryd( 4S)     0.00000       3.59598
     5    N    1  px     Val( 2p)     1.36551      -0.16402
     6    N    1  px     Ryd( 3p)     0.00155       0.77547
     7    N    1  py     Val( 2p)     1.36551      -0.16402
     8    N    1  py     Ryd( 3p)     0.00155       0.77547
     9    N    1  pz     Val( 2p)     1.83202      -0.21495
    10    N    1  pz     Ryd( 3p)     0.00501       0.73486
    11    N    1  dxy    Ryd( 3d)     0.00024       2.05659
    12    N    1  dxz    Ryd( 3d)     0.00197       1.97143
    13    N    1  dyz    Ryd( 3d)     0.00197       1.97143
    14    N    1  dx2y2  Ryd( 3d)     0.00024       2.05659
    15    N    1  dz2    Ryd( 3d)     0.00222       1.87339

    16    H    2  S      Val( 1S)     0.62950       0.13495
    17    H    2  S      Ryd( 2S)     0.00098       0.57115

    18    H    3  S      Val( 1S)     0.62950       0.13495
    19    H    3  S      Ryd( 2S)     0.00098       0.57115

    20    H    4  S      Val( 1S)     0.62950       0.13495
    21    H    4  S      Ryd( 2S)     0.00098       0.57115


 Summary of Natural Population Analysis:                  
                                                          
                                       Natural Population 
                Natural  -----------------------------------------------
    Atom  No    Charge         Core      Valence    Rydberg      Total
 -----------------------------------------------------------------------
      N    1   -1.10856      1.99982     6.09348    0.01527     8.10856
      H    2    0.36952      0.00000     0.62950    0.00098     0.63048
      H    3    0.36952      0.00000     0.62950    0.00098     0.63048
      H    4    0.36952      0.00000     0.62950    0.00098     0.63048
 =======================================================================
   * Total *    0.00000      1.99982     7.98198    0.01820    10.00000

                                 Natural Population      
 --------------------------------------------------------
   Core                       1.99982 ( 99.9909% of   2)
   Valence                    7.98198 ( 99.7748% of   8)
   Natural Minimal Basis      9.98180 ( 99.8180% of  10)
   Natural Rydberg Basis      0.01820 (  0.1820% of  10)
 --------------------------------------------------------

    Atom  No          Natural Electron Configuration
 ----------------------------------------------------------------------------
      N    1      [core]2S( 1.53)2p( 4.56)3p( 0.01)3d( 0.01)
      H    2            1S( 0.63)
      H    3            1S( 0.63)
      H    4            1S( 0.63)


 NATURAL BOND ORBITAL ANALYSIS:

                       Occupancies       Lewis Structure    Low   High
           Occ.    -------------------  -----------------   occ   occ
  Cycle   Thresh.   Lewis   Non-Lewis     CR  BD  3C  LP    (L)   (NL)   Dev
 =============================================================================
   1(1)    1.90     9.99706   0.00294      1   3   0   1     0      0    0.00
 -----------------------------------------------------------------------------

 Structure accepted: No low occupancy Lewis orbitals

 --------------------------------------------------------
   Core                      1.99982 ( 99.991% of   2)
   Valence Lewis             7.99724 ( 99.966% of   8)
  ==================       ============================
   Total Lewis               9.99706 ( 99.971% of  10)
  -----------------------------------------------------
   Valence non-Lewis         0.00000 (  0.000% of  10)
   Rydberg non-Lewis         0.00294 (  0.029% of  10)
  ==================       ============================
   Total non-Lewis           0.00294 (  0.029% of  10)
 --------------------------------------------------------


       (Occupancy)   Bond orbital/ Coefficients/ Hybrids
 ---------------------------------------------------------------------------------
     1. (1.99943) BD ( 1) N   1 - H   2  
                ( 68.52%)   0.8277* N   1 s( 24.82%)p 3.03( 75.07%)d 0.00(  0.11%)
                                            0.0001  0.4981  0.0065  0.0000  0.0000
                                            0.0000  0.8154  0.0275 -0.2918  0.0060
                                            0.0000  0.0000 -0.0310 -0.0108  0.0002
                ( 31.48%)   0.5611* H   2 s(100.00%)
                                            1.0000 -0.0001
     2. (1.99943) BD ( 1) N   1 - H   3  
                ( 68.52%)   0.8277* N   1 s( 24.82%)p 3.03( 75.07%)d 0.00(  0.11%)
                                            0.0001  0.4981  0.0065  0.0000  0.7061
                                            0.0238 -0.4077 -0.0137 -0.2918  0.0060
                                           -0.0093 -0.0268  0.0155  0.0054  0.0002
                ( 31.48%)   0.5611* H   3 s(100.00%)
                                            1.0000 -0.0001
     3. (1.99943) BD ( 1) N   1 - H   4  
                ( 68.52%)   0.8277* N   1 s( 24.82%)p 3.03( 75.07%)d 0.00(  0.11%)
                                            0.0001  0.4981  0.0065  0.0000 -0.7061
                                           -0.0238 -0.4077 -0.0137 -0.2918  0.0060
                                            0.0093  0.0268  0.0155  0.0054  0.0002
                ( 31.48%)   0.5611* H   4 s(100.00%)
                                            1.0000 -0.0001
     4. (1.99982) CR ( 1) N   1           s(100.00%)
                                            1.0000 -0.0002  0.0000  0.0000  0.0000
                                            0.0000  0.0000  0.0000  0.0000  0.0000
                                            0.0000  0.0000  0.0000  0.0000  0.0000
     5. (1.99895) LP ( 1) N   1           s( 25.52%)p 2.91( 74.37%)d 0.00(  0.11%)
                                            0.0001  0.5050 -0.0131  0.0000  0.0000
                                            0.0000  0.0000  0.0000  0.8610 -0.0493
                                            0.0000  0.0000  0.0000  0.0000 -0.0333
     6. (0.00000) RY*( 1) N   1           s( 99.97%)p 0.00(  0.03%)d 0.00(  0.00%)
     7. (0.00000) RY*( 2) N   1           s(100.00%)
     8. (0.00000) RY*( 3) N   1           s(  0.00%)p 1.00(100.00%)d 0.00(  0.00%)
     9. (0.00000) RY*( 4) N   1           s(  0.00%)p 1.00(100.00%)d 0.00(  0.00%)
    10. (0.00000) RY*( 5) N   1           s(  0.03%)p99.99( 99.97%)d 0.01(  0.00%)
    11. (0.00000) RY*( 6) N   1           s(  0.00%)p 1.00(  0.02%)d99.99( 99.98%)
    12. (0.00000) RY*( 7) N   1           s(  0.00%)p 1.00(  0.14%)d99.99( 99.86%)
    13. (0.00000) RY*( 8) N   1           s(  0.00%)p 1.00(  0.14%)d99.99( 99.86%)
    14. (0.00000) RY*( 9) N   1           s(  0.00%)p 1.00(  0.02%)d99.99( 99.98%)
    15. (0.00000) RY*(10) N   1           s(  0.03%)p 3.08(  0.08%)d99.99( 99.89%)
    16. (0.00098) RY*( 1) H   2           s(100.00%)
                                            0.0001  1.0000
    17. (0.00098) RY*( 1) H   3           s(100.00%)
                                            0.0001  1.0000
    18. (0.00098) RY*( 1) H   4           s(100.00%)
                                            0.0001  1.0000
    19. (0.00000) BD*( 1) N   1 - H   2  
                ( 31.48%)   0.5611* N   1 s( 24.82%)p 3.03( 75.07%)d 0.00(  0.11%)
                ( 68.52%)  -0.8277* H   2 s(100.00%)
    20. (0.00000) BD*( 1) N   1 - H   3  
                ( 31.48%)   0.5611* N   1 s( 24.82%)p 3.03( 75.07%)d 0.00(  0.11%)
                ( 68.52%)  -0.8277* H   3 s(100.00%)
    21. (0.00000) BD*( 1) N   1 - H   4  
                ( 31.48%)   0.5611* N   1 s( 24.82%)p 3.03( 75.07%)d 0.00(  0.11%)
                ( 68.52%)  -0.8277* H   4 s(100.00%)


 NHO Directionality and "Bond Bending" (deviations from line of nuclear centers)

         [Thresholds for printing:  angular deviation  >  1.0 degree]
                                    hybrid p-character > 25.0%
                                    orbital occupancy  >  0.10e

                                Line of Centers        Hybrid 1              Hybrid 2
                                ---------------  -------------------   ------------------
                NBO               Theta   Phi    Theta   Phi    Dev    Theta   Phi    Dev
 ========================================================================================
     1. BD (   1) N   1 - H   2   113.0   90.0   108.7   90.0   4.2      --     --    --
     2. BD (   1) N   1 - H   3   113.0  330.0   108.7  330.0   4.2      --     --    --
     3. BD (   1) N   1 - H   4   113.0  210.0   108.7  210.0   4.2      --     --    --
     5. LP (   1) N   1             --     --      0.0    0.0   --       --     --    --


 Second Order Perturbation Theory Analysis of Fock Matrix in NBO Basis

     Threshold for printing:   0.50 kcal/mol
                                                                              E(2)  E(j)-E(i) F(i,j)
         Donor NBO (i)                     Acceptor NBO (j)                 kcal/mol   a.u.    a.u. 
 ===================================================================================================

 within unit  1
       None above threshold


 Natural Bond Orbitals (Summary):

                                                            Principal Delocalizations
           NBO                        Occupancy    Energy   (geminal,vicinal,remote)
 ====================================================================================
 Molecular unit  1  (H3N)
     1. BD (   1) N   1 - H   2          1.99943    -0.60563   
     2. BD (   1) N   1 - H   3          1.99943    -0.60563   
     3. BD (   1) N   1 - H   4          1.99943    -0.60563   
     4. CR (   1) N   1                  1.99982   -14.17022   
     5. LP (   1) N   1                  1.99895    -0.31881   
     6. RY*(   1) N   1                  0.00000     1.22826   
     7. RY*(   2) N   1                  0.00000     3.59598   
     8. RY*(   3) N   1                  0.00000     0.77339   
     9. RY*(   4) N   1                  0.00000     0.77339   
    10. RY*(   5) N   1                  0.00000     0.73735   
    11. RY*(   6) N   1                  0.00000     2.05454   
    12. RY*(   7) N   1                  0.00000     1.96992   
    13. RY*(   8) N   1                  0.00000     1.96958   
    14. RY*(   9) N   1                  0.00000     2.05487   
    15. RY*(  10) N   1                  0.00000     1.87562   
    16. RY*(   1) H   2                  0.00098     0.57112   
    17. RY*(   1) H   3                  0.00098     0.57112   
    18. RY*(   1) H   4                  0.00098     0.57112   
    19. BD*(   1) N   1 - H   2          0.00000     0.47610   
    20. BD*(   1) N   1 - H   3          0.00000     0.47610   
    21. BD*(   1) N   1 - H   4          0.00000     0.47610   
       -------------------------------
              Total Lewis    9.99706  ( 99.9706%)
        Valence non-Lewis    0.00000  (  0.0000%)
        Rydberg non-Lewis    0.00294  (  0.0294%)
       -------------------------------
            Total unit  1   10.00000  (100.0000%)
           Charge unit  1    0.00000
 Leave Link  607 at Wed May 22 17:15:28 2019, MaxMem=   104857600 cpu:               0.0 elap:               0.3
 (Enter C:\G16W\l701.exe)
 ... and contract with generalized density number  0.
 Compute integral first derivatives.
 Leave Link  701 at Wed May 22 17:15:28 2019, MaxMem=   104857600 cpu:               0.0 elap:               0.0
 (Enter C:\G16W\l702.exe)
 L702 exits ... SP integral derivatives will be done elsewhere.
 Leave Link  702 at Wed May 22 17:15:29 2019, MaxMem=   104857600 cpu:               0.0 elap:               0.0
 (Enter C:\G16W\l703.exe)
 Integral derivatives from FoFJK, PRISM(SPDF).
 Compute integral first derivatives, UseDBF=F ICtDFT=           0.
 Calling FoFJK, ICntrl=      2127 FMM=F ISym2X=1 I1Cent= 0 IOpClX= 0 NMat=1 NMatS=1 NMatT=0.
 FoFJK:  IHMeth= 1 ICntrl=    2127 DoSepK=F KAlg= 0 I1Cent=           0 FoldK=F
 IRaf=         0 NMat=       1 IRICut=       1 DoRegI=T DoRafI=F ISym2E= 1 IDoP0=0 IntGTp=1.
 FoFCou: FMM=F IPFlag=           0 FMFlag=      100000 FMFlg1=         800
         NFxFlg=           0 DoJE=F BraDBF=F KetDBF=F FulRan=T
         wScrn=  0.000000 ICntrl=      2127 IOpCl=  0 I1Cent=           0 NGrid=           0
         NMat0=    1 NMatS0=      1 NMatT0=    0 NMatD0=    1 NMtDS0=    0 NMtDT0=    0
 Petite list used in FoFCou.
 Leave Link  703 at Wed May 22 17:15:29 2019, MaxMem=   104857600 cpu:               0.0 elap:               0.2
 (Enter C:\G16W\l716.exe)
 Dipole        =-4.44089210D-16-1.11022302D-16-7.52327326D-01
 ***** Axes restored to original set *****
 -------------------------------------------------------------------
 Center     Atomic                   Forces (Hartrees/Bohr)
 Number     Number              X              Y              Z
 -------------------------------------------------------------------
      1        7           0.000000000    0.000000000    0.000014125
      2        1           0.000000000    0.000017693   -0.000004708
      3        1           0.000015323   -0.000008846   -0.000004708
      4        1          -0.000015323   -0.000008846   -0.000004708
 -------------------------------------------------------------------
 Cartesian Forces:  Max     0.000017693 RMS     0.000010021
 Leave Link  716 at Wed May 22 17:15:29 2019, MaxMem=   104857600 cpu:               0.0 elap:               0.0
 (Enter C:\G16W\l103.exe)

 GradGradGradGradGradGradGradGradGradGradGradGradGradGradGradGradGradGrad
 Berny optimization.
 FormGI is forming the generalized inverse of G from B-inverse, IUseBI=4.
 Internal  Forces:  Max     0.000018127 RMS     0.000012046
 Search for a local minimum.
 Step number   1 out of a maximum of   20
 All quantities printed in internal units (Hartrees-Bohrs-Radians)
 RMS Force = .12046D-04 SwitMx=.10000D-02 MixMth= 2
 Mixed Optimization -- En-DIIS/RFO-DIIS
 Second derivative matrix not updated -- first step.
 The second derivative matrix:
                          R1        R2        R3        A1        A2
           R1           0.44431
           R2           0.00000   0.44431
           R3           0.00000   0.00000   0.44431
           A1           0.00000   0.00000   0.00000   0.16000
           A2           0.00000   0.00000   0.00000   0.00000   0.16000
           A3           0.00000   0.00000   0.00000   0.00000   0.00000
           D1           0.00000   0.00000   0.00000   0.00000   0.00000
                          A3        D1
           A3           0.16000
           D1           0.00000   0.00771
 ITU=  0
     Eigenvalues ---    0.06624   0.16000   0.16000   0.44431   0.44431
     Eigenvalues ---    0.44431
 RFO step:  Lambda= 0.00000000D+00 EMin= 6.62375028D-02
 Linear search not attempted -- first point.
 Iteration  1 RMS(Cart)=  0.00003699 RMS(Int)=  0.00000000
 Iteration  2 RMS(Cart)=  0.00000000 RMS(Int)=  0.00000000
 ITry= 1 IFail=0 DXMaxC= 5.48D-05 DCOld= 1.00D+10 DXMaxT= 3.00D-01 DXLimC= 3.00D+00 Rises=F
 ClnCor:  largest displacement from symmetrization is 9.06D-07 for atom     4.
 Variable       Old X    -DE/DX   Delta X   Delta X   Delta X     New X
                                 (Linear)    (Quad)   (Total)
    R1        1.92642   0.00002   0.00000   0.00004   0.00004   1.92646
    R2        1.92642   0.00002   0.00000   0.00004   0.00004   1.92646
    R3        1.92642   0.00002   0.00000   0.00004   0.00004   1.92646
    A1        1.84578   0.00000   0.00000   0.00002   0.00003   1.84580
    A2        1.84578   0.00000   0.00000   0.00003   0.00003   1.84580
    A3        1.84578   0.00000   0.00000   0.00003   0.00003   1.84580
    D1        1.95275   0.00000   0.00000   0.00005   0.00005   1.95280
         Item               Value     Threshold  Converged?
 Maximum Force            0.000018     0.000450     YES
 RMS     Force            0.000012     0.000300     YES
 Maximum Displacement     0.000055     0.001800     YES
 RMS     Displacement     0.000037     0.001200     YES
 Predicted change in Energy=-1.281948D-09
 Optimization completed.
    -- Stationary point found.
                           ----------------------------
                           !   Optimized Parameters   !
                           ! (Angstroms and Degrees)  !
 --------------------------                            --------------------------
 ! Name  Definition              Value          Derivative Info.                !
 --------------------------------------------------------------------------------
 ! R1    R(1,2)                  1.0194         -DE/DX =    0.0                 !
 ! R2    R(1,3)                  1.0194         -DE/DX =    0.0                 !
 ! R3    R(1,4)                  1.0194         -DE/DX =    0.0                 !
 ! A1    A(2,1,3)              105.7551         -DE/DX =    0.0                 !
 ! A2    A(2,1,4)              105.7551         -DE/DX =    0.0                 !
 ! A3    A(3,1,4)              105.7551         -DE/DX =    0.0                 !
 ! D1    D(2,1,4,3)            111.8843         -DE/DX =    0.0                 !
 --------------------------------------------------------------------------------
 Lowest energy point so far.  Saving SCF results.
 Largest change from initial coordinates is atom    4       0.000 Angstoms.
 GradGradGradGradGradGradGradGradGradGradGradGradGradGradGradGradGradGrad

 Leave Link  103 at Wed May 22 17:15:29 2019, MaxMem=   104857600 cpu:               0.0 elap:               0.0
 (Enter C:\G16W\l202.exe)
                          Input orientation:                          
 ---------------------------------------------------------------------
 Center     Atomic      Atomic             Coordinates (Angstroms)
 Number     Number       Type             X           Y           Z
 ---------------------------------------------------------------------
      1          7           0        0.000000    0.000000    0.119357
      2          1           0        0.000000    0.938578   -0.278499
      3          1           0        0.812832   -0.469289   -0.278499
      4          1           0       -0.812832   -0.469289   -0.278499
 ---------------------------------------------------------------------
                    Distance matrix (angstroms):
                    1          2          3          4
     1  N    0.000000
     2  H    1.019420   0.000000
     3  H    1.019420   1.625664   0.000000
     4  H    1.019420   1.625664   1.625664   0.000000
 Stoichiometry    H3N
 Framework group  C3V[C3(N),3SGV(H)]
 Deg. of freedom     2
 Full point group                 C3V     NOp   6
 RotChk:  IX=0 Diff= 5.50D-16
 Largest Abelian subgroup         CS      NOp   2
 Largest concise Abelian subgroup CS      NOp   2
                         Standard orientation:                         
 ---------------------------------------------------------------------
 Center     Atomic      Atomic             Coordinates (Angstroms)
 Number     Number       Type             X           Y           Z
 ---------------------------------------------------------------------
      1          7           0        0.000000    0.000000    0.119357
      2          1           0        0.000000    0.938578   -0.278499
      3          1           0        0.812832   -0.469289   -0.278499
      4          1           0       -0.812832   -0.469289   -0.278499
 ---------------------------------------------------------------------
 Rotational constants (GHZ):         292.9171579         292.9171579         189.7450478
 Leave Link  202 at Wed May 22 17:15:29 2019, MaxMem=   104857600 cpu:               0.0 elap:               0.0
 (Enter C:\G16W\l9999.exe)
 1|1|UNPC-PKOLAR-278-B|FOpt|RB3LYP|6-31G(d)|H3N1|PKOLAR|22-May-2019|0||
 #p opt freq b3lyp/6-31g(d) pop=nbo geom=connectivity||Ammonia-opt and 
 freq using 631G(d) with NBO performed on May 22||0,1|N,0.,0.,0.1193566
 8|H,0.0000000011,0.93857758,-0.27849892|H,0.8128320271,-0.469288791,-0
 .27849892|H,-0.8128320283,-0.469288789,-0.27849892||Version=EM64W-G16R
 evB.01|State=1-A1|HF=-56.5479478|RMSD=9.713e-009|RMSF=1.002e-005|Dipol
 e=0.,0.,-0.7523273|Quadrupole=0.6512625,0.6512625,-1.3025251,0.,0.,0.|
 PG=C03V [C3(N1),3SGV(H1)]||@


 ... IT CAN BE VERY DIFFICULT, IN THESE COMPLEX TIMES,
 TO UNDERSTAND JUST HOW SCIENTISTS DO WHAT THEY DO.

                     DON MOSER IN THE FEBRUARY 1979 SMITHSONIAN
 Leave Link 9999 at Wed May 22 17:15:30 2019, MaxMem=   104857600 cpu:               0.0 elap:               0.1
 Job cpu time:       0 days  0 hours  0 minutes  6.0 seconds.
 Elapsed time:       0 days  0 hours  0 minutes  1.7 seconds.
 File lengths (MBytes):  RWF=      6 Int=      0 D2E=      0 Chk=      1 Scr=      1
 Normal termination of Gaussian 16 at Wed May 22 17:15:30 2019.
 (Enter C:\G16W\l1.exe)
 Link1:  Proceeding to internal job step number  2.
 --------------------------------------------------------------------
 #P Geom=AllCheck Guess=TCheck SCRF=Check GenChk RB3LYP/6-31G(d) Freq
 --------------------------------------------------------------------
 1/10=4,29=7,30=1,38=1,40=1/1,3;
 2/12=2,40=1/2;
 3/5=1,6=6,7=1,11=2,14=-4,25=1,30=1,70=2,71=2,74=-5,116=1,140=1/1,2,3;
 4/5=101/1;
 5/5=2,38=6,98=1/2;
 8/6=4,10=90,11=11/1;
 11/6=1,8=1,9=11,15=111,16=1/1,2,10;
 10/6=1/2;
 6/7=2,8=2,9=2,10=2,28=1,40=1/1,7;
 7/8=1,10=1,25=1/1,2,3,16;
 1/10=4,30=1/3;
 99//99;
 Leave Link    1 at Wed May 22 17:15:30 2019, MaxMem=   104857600 cpu:               0.0 elap:               0.0
 (Enter C:\G16W\l101.exe)
 Structure from the checkpoint file:  "C:\G16W\KOLAR\DIB\May 22 with NBO\Ammonia energetics with NBO.chk"
 ---------------------------------------------------------------
 Ammonia-opt and freq using 631G(d) with NBO performed on May 22
 ---------------------------------------------------------------
 Charge =  0 Multiplicity = 1
 Redundant internal coordinates found in file.  (old form).
 N,0,0.,0.,0.11935668
 H,0,0.0000000011,0.93857758,-0.27849892
 H,0,0.8128320271,-0.469288791,-0.27849892
 H,0,-0.8128320283,-0.469288789,-0.27849892
 Recover connectivity data from disk.
 ITRead=  0  0  0  0
 MicOpt= -1 -1 -1 -1
 NAtoms=      4 NQM=        4 NQMF=       0 NMMI=      0 NMMIF=      0
                NMic=       0 NMicF=      0.
                    Isotopes and Nuclear Properties:
 (Nuclear quadrupole moments (NQMom) in fm**2, nuclear magnetic moments (NMagM)
  in nuclear magnetons)

  Atom         1           2           3           4
 IAtWgt=          14           1           1           1
 AtmWgt=  14.0030740   1.0078250   1.0078250   1.0078250
 NucSpn=           2           1           1           1
 AtZEff=   4.5500000   1.0000000   1.0000000   1.0000000
 NQMom=    2.0440000   0.0000000   0.0000000   0.0000000
 NMagM=    0.4037610   2.7928460   2.7928460   2.7928460
 AtZNuc=   7.0000000   1.0000000   1.0000000   1.0000000
 Leave Link  101 at Wed May 22 17:15:30 2019, MaxMem=   104857600 cpu:               0.0 elap:               0.1
 (Enter C:\G16W\l103.exe)

 GradGradGradGradGradGradGradGradGradGradGradGradGradGradGradGradGradGrad
 Berny optimization.
 Initialization pass.
                           ----------------------------
                           !    Initial Parameters    !
                           ! (Angstroms and Degrees)  !
 --------------------------                            --------------------------
 ! Name  Definition              Value          Derivative Info.                !
 --------------------------------------------------------------------------------
 ! R1    R(1,2)                  1.0194         calculate D2E/DX2 analytically  !
 ! R2    R(1,3)                  1.0194         calculate D2E/DX2 analytically  !
 ! R3    R(1,4)                  1.0194         calculate D2E/DX2 analytically  !
 ! A1    A(2,1,3)              105.7551         calculate D2E/DX2 analytically  !
 ! A2    A(2,1,4)              105.7551         calculate D2E/DX2 analytically  !
 ! A3    A(3,1,4)              105.7551         calculate D2E/DX2 analytically  !
 ! D1    D(2,1,4,3)            111.8843         calculate D2E/DX2 analytically  !
 --------------------------------------------------------------------------------
 Trust Radius=3.00D-01 FncErr=1.00D-07 GrdErr=1.00D-07 EigMax=2.50D+02 EigMin=1.00D-04
 Number of steps in this run=      2 maximum allowed number of steps=      2.
 GradGradGradGradGradGradGradGradGradGradGradGradGradGradGradGradGradGrad

 Leave Link  103 at Wed May 22 17:15:30 2019, MaxMem=   104857600 cpu:               0.0 elap:               0.0
 (Enter C:\G16W\l202.exe)
                          Input orientation:                          
 ---------------------------------------------------------------------
 Center     Atomic      Atomic             Coordinates (Angstroms)
 Number     Number       Type             X           Y           Z
 ---------------------------------------------------------------------
      1          7           0        0.000000    0.000000    0.119357
      2          1           0        0.000000    0.938578   -0.278499
      3          1           0        0.812832   -0.469289   -0.278499
      4          1           0       -0.812832   -0.469289   -0.278499
 ---------------------------------------------------------------------
                    Distance matrix (angstroms):
                    1          2          3          4
     1  N    0.000000
     2  H    1.019420   0.000000
     3  H    1.019420   1.625664   0.000000
     4  H    1.019420   1.625664   1.625664   0.000000
 Stoichiometry    H3N
 Framework group  C3V[C3(N),3SGV(H)]
 Deg. of freedom     2
 Full point group                 C3V     NOp   6
 RotChk:  IX=0 Diff= 3.93D-16
 Largest Abelian subgroup         CS      NOp   2
 Largest concise Abelian subgroup CS      NOp   2
                         Standard orientation:                         
 ---------------------------------------------------------------------
 Center     Atomic      Atomic             Coordinates (Angstroms)
 Number     Number       Type             X           Y           Z
 ---------------------------------------------------------------------
      1          7           0        0.000000    0.000000    0.119357
      2          1           0        0.000000    0.938578   -0.278499
      3          1           0        0.812832   -0.469289   -0.278499
      4          1           0       -0.812832   -0.469289   -0.278499
 ---------------------------------------------------------------------
 Rotational constants (GHZ):         292.9171579         292.9171579         189.7450478
 Leave Link  202 at Wed May 22 17:15:30 2019, MaxMem=   104857600 cpu:               0.0 elap:               0.0
 (Enter C:\G16W\l301.exe)
 Standard basis: 6-31G(d) (6D, 7F)
 Ernie: Thresh=  0.10000D-02 Tol=  0.10000D-05 Strict=F.
 There are    15 symmetry adapted cartesian basis functions of A'  symmetry.
 There are     6 symmetry adapted cartesian basis functions of A"  symmetry.
 There are    15 symmetry adapted basis functions of A'  symmetry.
 There are     6 symmetry adapted basis functions of A"  symmetry.
    21 basis functions,    40 primitive gaussians,    21 cartesian basis functions
     5 alpha electrons        5 beta electrons
       nuclear repulsion energy        11.8775679977 Hartrees.
 IExCor=  402 DFT=T Ex+Corr=B3LYP ExCW=0 ScaHFX=  0.200000
 ScaDFX=  0.800000  0.720000  1.000000  0.810000 ScalE2=  1.000000  1.000000
 IRadAn=      5 IRanWt=     -1 IRanGd=            0 ICorTp=0 IEmpDi=  4
 NAtoms=    4 NActive=    4 NUniq=    2 SFac= 4.00D+00 NAtFMM=   60 NAOKFM=F Big=F
 Integral buffers will be    131072 words long.
 Raffenetti 2 integral format.
 Two-electron integral symmetry is turned on.
 Leave Link  301 at Wed May 22 17:15:30 2019, MaxMem=   104857600 cpu:               0.0 elap:               0.0
 (Enter C:\G16W\l302.exe)
 NPDir=0 NMtPBC=     1 NCelOv=     1 NCel=       1 NClECP=     1 NCelD=      1
         NCelK=      1 NCelE2=     1 NClLst=     1 CellRange=     0.0.
 One-electron integrals computed using PRISM.
 One-electron integral symmetry used in STVInt
 NBasis=    21 RedAO= T EigKep=  2.24D-02  NBF=    15     6
 NBsUse=    21 1.00D-06 EigRej= -1.00D+00 NBFU=    15     6
 Precomputing XC quadrature grid using
 IXCGrd= 4 IRadAn=           5 IRanWt=          -1 IRanGd=           0 AccXCQ= 0.00D+00.
 Generated NRdTot=       0 NPtTot=           0 NUsed=           0 NTot=          32
 NSgBfM=    21    21    21    21    21 MxSgAt=     4 MxSgA2=     4.
 Leave Link  302 at Wed May 22 17:15:31 2019, MaxMem=   104857600 cpu:               0.0 elap:               0.1
 (Enter C:\G16W\l303.exe)
 DipDrv:  MaxL=1.
 Leave Link  303 at Wed May 22 17:15:31 2019, MaxMem=   104857600 cpu:               0.0 elap:               0.0
 (Enter C:\G16W\l401.exe)
 Initial guess from the checkpoint file:  "C:\G16W\KOLAR\DIB\May 22 with NBO\Ammonia energetics with NBO.chk"
 B after Tr=     0.000000    0.000000    0.000000
         Rot=    1.000000    0.000000    0.000000    0.000000 Ang=   0.00 deg.
 Guess basis will be translated and rotated to current coordinates.
 JPrj=2 DoOrth=T DoCkMO=T.
 Initial guess orbital symmetries:
       Occupied  (A1) (A1) (E) (E) (A1)
       Virtual   (A1) (E) (E) (E) (E) (A1) (E) (E) (A1) (A1) (E)
                 (E) (A1) (E) (E) (A1)
 The electronic state of the initial guess is 1-A1.
 Leave Link  401 at Wed May 22 17:15:31 2019, MaxMem=   104857600 cpu:               0.0 elap:               0.0
 (Enter C:\G16W\l502.exe)
 Keep R1 ints in memory in symmetry-blocked form, NReq=891035.
 FoFCou: FMM=F IPFlag=           0 FMFlag=           0 FMFlg1=           0
         NFxFlg=           0 DoJE=F BraDBF=F KetDBF=F FulRan=T
         wScrn=  0.000000 ICntrl=       600 IOpCl=  0 I1Cent=           0 NGrid=           0
         NMat0=    1 NMatS0=    231 NMatT0=    0 NMatD0=    1 NMtDS0=    0 NMtDT0=    0
 Petite list used in FoFCou.
 Closed shell SCF:
 Using DIIS extrapolation, IDIIS=  1040.
 NGot=   104857600 LenX=   104841240 LenY=   104840358
 Requested convergence on RMS density matrix=1.00D-08 within 128 cycles.
 Requested convergence on MAX density matrix=1.00D-06.
 Requested convergence on             energy=1.00D-06.
 No special actions if energy rises.

 Cycle   1  Pass 1  IDiag  1:
 E= -56.5479477974264    
 DIIS: error= 1.52D-09 at cycle   1 NSaved=   1.
 NSaved= 1 IEnMin= 1 EnMin= -56.5479477974264     IErMin= 1 ErrMin= 1.52D-09
 ErrMax= 1.52D-09  0.00D+00 EMaxC= 1.00D-01 BMatC= 2.85D-17 BMatP= 2.85D-17
 IDIUse=1 WtCom= 1.00D+00 WtEn= 0.00D+00
 Coeff-Com:  0.100D+01
 Coeff:      0.100D+01
 Gap=     0.331 Goal=   None    Shift=    0.000
 RMSDP=9.47D-10 MaxDP=8.94D-09              OVMax= 8.00D-09

 SCF Done:  E(RB3LYP) =  -56.5479477974     A.U. after    1 cycles
            NFock=  1  Conv=0.95D-09     -V/T= 2.0092
 KE= 5.603393015664D+01 PE=-1.555987746958D+02 EE= 3.113932874406D+01
 Leave Link  502 at Wed May 22 17:15:31 2019, MaxMem=   104857600 cpu:               0.0 elap:               0.1
 (Enter C:\G16W\l801.exe)
 DoSCS=F DFT=T ScalE2(SS,OS)=  1.000000  1.000000
 Range of M.O.s used for correlation:     1    21
 NBasis=    21 NAE=     5 NBE=     5 NFC=     0 NFV=     0
 NROrb=     21 NOA=     5 NOB=     5 NVA=    16 NVB=    16
 Leave Link  801 at Wed May 22 17:15:32 2019, MaxMem=   104857600 cpu:               0.0 elap:               0.1
 (Enter C:\G16W\l1101.exe)
 Using compressed storage, NAtomX=     4.
 Will process      5 centers per pass.
 Leave Link 1101 at Wed May 22 17:15:32 2019, MaxMem=   104857600 cpu:               0.0 elap:               0.2
 (Enter C:\G16W\l1102.exe)
 Symmetrizing basis deriv contribution to polar:
 IMax=3 JMax=2 DiffMx= 0.00D+00
 Leave Link 1102 at Wed May 22 17:15:33 2019, MaxMem=   104857600 cpu:               0.0 elap:               0.1
 (Enter C:\G16W\l1110.exe)
 Forming Gx(P) for the SCF density, NAtomX=     4.
 Integral derivatives from FoFJK, PRISM(SPDF).
 Do as many integral derivatives as possible in FoFJK.
 G2DrvN: MDV=     104857152.
 G2DrvN: will do     5 centers at a time, making    1 passes.
 Calling FoFCou, ICntrl=  3107 FMM=F I1Cent=   0 AccDes= 0.00D+00.
 FoFJK:  IHMeth= 1 ICntrl=    3107 DoSepK=F KAlg= 0 I1Cent=           0 FoldK=F
 IRaf=         0 NMat=       1 IRICut=       1 DoRegI=T DoRafI=F ISym2E= 1 IDoP0=0 IntGTp=1.
 FoFCou: FMM=F IPFlag=           0 FMFlag=      100000 FMFlg1=           0
         NFxFlg=           0 DoJE=F BraDBF=F KetDBF=F FulRan=T
         wScrn=  0.000000 ICntrl=      3107 IOpCl=  0 I1Cent=           0 NGrid=           0
         NMat0=    1 NMatS0=      1 NMatT0=    0 NMatD0=    1 NMtDS0=    0 NMtDT0=    0
 Petite list used in FoFCou.
 End of G2Drv F.D. properties file   721 does not exist.
 End of G2Drv F.D. properties file   722 does not exist.
 End of G2Drv F.D. properties file   788 does not exist.
 Leave Link 1110 at Wed May 22 17:15:34 2019, MaxMem=   104857600 cpu:               1.0 elap:               0.8
 (Enter C:\G16W\l1002.exe)
 Minotr:  Closed shell wavefunction.
          IDoAtm=1111
          Direct CPHF calculation.
          Differentiating once with respect to electric field.
                with respect to dipole field.
          Differentiating once with respect to nuclear coordinates.
          Using symmetry in CPHF.
          Requested convergence is 1.0D-08 RMS, and 1.0D-07 maximum.
          Secondary convergence is 1.0D-12 RMS, and 1.0D-12 maximum.
          NewPWx=T KeepS1=F KeepF1=F KeepIn=T MapXYZ=F SortEE=F KeepMc=T.
         1165 words used for storage of precomputed grid.
 Keep R1 ints in memory in symmetry-blocked form, NReq=891261.
 FoFCou: FMM=F IPFlag=           0 FMFlag=           0 FMFlg1=           0
         NFxFlg=           0 DoJE=F BraDBF=F KetDBF=F FulRan=T
         wScrn=  0.000000 ICntrl=       600 IOpCl=  0 I1Cent=           0 NGrid=           0
         NMat0=    1 NMatS0=    231 NMatT0=    0 NMatD0=    1 NMtDS0=    0 NMtDT0=    0
 Petite list used in FoFCou.
          MDV=     104857600 using IRadAn=       1.
          Solving linear equations simultaneously, MaxMat=       0.
          There are     9 degrees of freedom in the 1st order CPHF.  IDoFFX=4 NUNeed=     9.
      9 vectors produced by pass  0 Test12= 8.89D-16 1.11D-08 XBig12= 4.63D+00 1.31D+00.
 AX will form     9 AO Fock derivatives at one time.
      9 vectors produced by pass  1 Test12= 8.89D-16 1.11D-08 XBig12= 3.02D-01 2.67D-01.
      9 vectors produced by pass  2 Test12= 8.89D-16 1.11D-08 XBig12= 1.89D-03 2.34D-02.
      9 vectors produced by pass  3 Test12= 8.89D-16 1.11D-08 XBig12= 9.15D-07 5.18D-04.
      9 vectors produced by pass  4 Test12= 8.89D-16 1.11D-08 XBig12= 4.09D-10 9.55D-06.
      3 vectors produced by pass  5 Test12= 8.89D-16 1.11D-08 XBig12= 2.53D-13 2.91D-07.
 InvSVY:  IOpt=1 It=  1 EMax= 6.66D-16
 Solved reduced A of dimension    48 with     9 vectors.
 FullF1:  Do perturbations      1 to       9.
 Isotropic polarizability for W=    0.000000        8.31 Bohr**3.
 End of Minotr F.D. properties file   721 does not exist.
 End of Minotr F.D. properties file   722 does not exist.
 End of Minotr F.D. properties file   788 does not exist.
 Leave Link 1002 at Wed May 22 17:15:35 2019, MaxMem=   104857600 cpu:               1.0 elap:               1.4
 (Enter C:\G16W\l601.exe)
 Copying SCF densities to generalized density rwf, IOpCl= 0 IROHF=0.

 **********************************************************************

            Population analysis using the SCF Density.

 **********************************************************************

 Orbital symmetries:
       Occupied  (A1) (A1) (E) (E) (A1)
       Virtual   (A1) (E) (E) (E) (E) (A1) (E) (E) (A1) (A1) (E)
                 (E) (A1) (E) (E) (A1)
 The electronic state is 1-A1.
 Alpha  occ. eigenvalues --  -14.30603  -0.84534  -0.45225  -0.45225  -0.25241
 Alpha virt. eigenvalues --    0.07859   0.16779   0.16779   0.68319   0.68319
 Alpha virt. eigenvalues --    0.72190   0.91513   0.91513   0.92232   1.15613
 Alpha virt. eigenvalues --    1.67544   1.67544   1.94052   2.40302   2.40302
 Alpha virt. eigenvalues --    3.66833
          Condensed to atoms (all electrons):
               1          2          3          4
     1  N    6.940718   0.315648   0.315648   0.315648
     2  H    0.315648   0.449973  -0.030754  -0.030754
     3  H    0.315648  -0.030754   0.449973  -0.030754
     4  H    0.315648  -0.030754  -0.030754   0.449973
 Mulliken charges:
               1
     1  N   -0.887661
     2  H    0.295887
     3  H    0.295887
     4  H    0.295887
 Sum of Mulliken charges =   0.00000
 Mulliken charges with hydrogens summed into heavy atoms:
               1
     1  N    0.000000
 APT charges:
               1
     1  N   -0.404565
     2  H    0.134855
     3  H    0.134855
     4  H    0.134855
 Sum of APT charges =   0.00000
 APT charges with hydrogens summed into heavy atoms:
               1
     1  N    0.000000
 Electronic spatial extent (au):  <R**2>=             26.3139
 Charge=              0.0000 electrons
 Dipole moment (field-independent basis, Debye):
    X=              0.0000    Y=              0.0000    Z=             -1.9122  Tot=              1.9122
 Quadrupole moment (field-independent basis, Debye-Ang):
   XX=             -6.1583   YY=             -6.1583   ZZ=             -8.7862
   XY=              0.0000   XZ=              0.0000   YZ=              0.0000
 Traceless Quadrupole moment (field-independent basis, Debye-Ang):
   XX=              0.8760   YY=              0.8760   ZZ=             -1.7519
   XY=              0.0000   XZ=              0.0000   YZ=              0.0000
 Octapole moment (field-independent basis, Debye-Ang**2):
  XXX=              0.0000  YYY=              0.7774  ZZZ=             -1.7163  XYY=              0.0000
  XXY=             -0.7774  XXZ=             -0.8824  XZZ=              0.0000  YZZ=              0.0000
  YYZ=             -0.8824  XYZ=              0.0000
 Hexadecapole moment (field-independent basis, Debye-Ang**3):
 XXXX=             -9.6382 YYYY=             -9.6382 ZZZZ=             -9.8170 XXXY=              0.0000
 XXXZ=              0.0000 YYYX=              0.0000 YYYZ=             -0.3012 ZZZX=              0.0000
 ZZZY=              0.0000 XXYY=             -3.2127 XXZZ=             -3.2749 YYZZ=             -3.2749
 XXYZ=              0.3012 YYXZ=              0.0000 ZZXY=              0.0000
 N-N= 1.187756799766D+01 E-N=-1.555987746439D+02  KE= 5.603393015664D+01
 Symmetry A'   KE= 5.340729307081D+01
 Symmetry A"   KE= 2.626637085830D+00
  Exact polarizability:   9.581   0.000   9.581   0.000   0.000   5.755
 Approx polarizability:  11.477   0.000  11.477   0.000   0.000   6.635
 No NMR shielding tensors so no spin-rotation constants.
 Leave Link  601 at Wed May 22 17:15:36 2019, MaxMem=   104857600 cpu:               0.0 elap:               0.0
 (Enter C:\G16W\l607.exe)
 ******************************Gaussian NBO Version 3.1******************************
             N A T U R A L   A T O M I C   O R B I T A L   A N D
          N A T U R A L   B O N D   O R B I T A L   A N A L Y S I S
 ******************************Gaussian NBO Version 3.1******************************
       /RESON  / : Allow strongly delocalized NBO set

 Analyzing the SCF density

 Job title: Ammonia-opt and freq using 631G(d) with NBO performed on May 22 

 Storage needed:      1491 in NPA,      1858 in NBO ( 104857488 available)
 GSVD:  LWork=         249 too small for GESVD, short by         351 words or         351 for optimal perf.
 GSVD:  LWork=         287 too small for GESVD, short by         231 words or         231 for optimal perf.
 GSVD:  LWork=         321 too small for GESVD, short by         117 words or         117 for optimal perf.


 NATURAL POPULATIONS:  Natural atomic orbital occupancies 
                                                          
   NAO  Atom  No  lang   Type(AO)    Occupancy      Energy
 ----------------------------------------------------------
     1    N    1  S      Cor( 1S)     1.99982     -14.17062
     2    N    1  S      Val( 2S)     1.53042      -0.57597
     3    N    1  S      Ryd( 3S)     0.00052       1.22870
     4    N    1  S      Ryd( 4S)     0.00000       3.59598
     5    N    1  px     Val( 2p)     1.36551      -0.16402
     6    N    1  px     Ryd( 3p)     0.00155       0.77547
     7    N    1  py     Val( 2p)     1.36551      -0.16402
     8    N    1  py     Ryd( 3p)     0.00155       0.77547
     9    N    1  pz     Val( 2p)     1.83202      -0.21495
    10    N    1  pz     Ryd( 3p)     0.00501       0.73486
    11    N    1  dxy    Ryd( 3d)     0.00024       2.05659
    12    N    1  dxz    Ryd( 3d)     0.00197       1.97143
    13    N    1  dyz    Ryd( 3d)     0.00197       1.97143
    14    N    1  dx2y2  Ryd( 3d)     0.00024       2.05659
    15    N    1  dz2    Ryd( 3d)     0.00222       1.87339

    16    H    2  S      Val( 1S)     0.62950       0.13495
    17    H    2  S      Ryd( 2S)     0.00098       0.57115

    18    H    3  S      Val( 1S)     0.62950       0.13495
    19    H    3  S      Ryd( 2S)     0.00098       0.57115

    20    H    4  S      Val( 1S)     0.62950       0.13495
    21    H    4  S      Ryd( 2S)     0.00098       0.57115


 Summary of Natural Population Analysis:                  
                                                          
                                       Natural Population 
                Natural  -----------------------------------------------
    Atom  No    Charge         Core      Valence    Rydberg      Total
 -----------------------------------------------------------------------
      N    1   -1.10856      1.99982     6.09348    0.01527     8.10856
      H    2    0.36952      0.00000     0.62950    0.00098     0.63048
      H    3    0.36952      0.00000     0.62950    0.00098     0.63048
      H    4    0.36952      0.00000     0.62950    0.00098     0.63048
 =======================================================================
   * Total *    0.00000      1.99982     7.98198    0.01820    10.00000

                                 Natural Population      
 --------------------------------------------------------
   Core                       1.99982 ( 99.9909% of   2)
   Valence                    7.98198 ( 99.7748% of   8)
   Natural Minimal Basis      9.98180 ( 99.8180% of  10)
   Natural Rydberg Basis      0.01820 (  0.1820% of  10)
 --------------------------------------------------------

    Atom  No          Natural Electron Configuration
 ----------------------------------------------------------------------------
      N    1      [core]2S( 1.53)2p( 4.56)3p( 0.01)3d( 0.01)
      H    2            1S( 0.63)
      H    3            1S( 0.63)
      H    4            1S( 0.63)


 NATURAL BOND ORBITAL ANALYSIS:

                       Occupancies       Lewis Structure    Low   High
           Occ.    -------------------  -----------------   occ   occ
  Cycle   Thresh.   Lewis   Non-Lewis     CR  BD  3C  LP    (L)   (NL)   Dev
 =============================================================================
   1(1)    1.90     9.99706   0.00294      1   3   0   1     0      0    0.00
 -----------------------------------------------------------------------------

 Structure accepted: No low occupancy Lewis orbitals

 --------------------------------------------------------
   Core                      1.99982 ( 99.991% of   2)
   Valence Lewis             7.99724 ( 99.966% of   8)
  ==================       ============================
   Total Lewis               9.99706 ( 99.971% of  10)
  -----------------------------------------------------
   Valence non-Lewis         0.00000 (  0.000% of  10)
   Rydberg non-Lewis         0.00294 (  0.029% of  10)
  ==================       ============================
   Total non-Lewis           0.00294 (  0.029% of  10)
 --------------------------------------------------------


       (Occupancy)   Bond orbital/ Coefficients/ Hybrids
 ---------------------------------------------------------------------------------
     1. (1.99943) BD ( 1) N   1 - H   2  
                ( 68.52%)   0.8277* N   1 s( 24.82%)p 3.03( 75.07%)d 0.00(  0.11%)
                                            0.0001  0.4981  0.0065  0.0000  0.0000
                                            0.0000  0.8154  0.0275 -0.2918  0.0060
                                            0.0000  0.0000 -0.0310 -0.0108  0.0002
                ( 31.48%)   0.5611* H   2 s(100.00%)
                                            1.0000 -0.0001
     2. (1.99943) BD ( 1) N   1 - H   3  
                ( 68.52%)   0.8277* N   1 s( 24.82%)p 3.03( 75.07%)d 0.00(  0.11%)
                                            0.0001  0.4981  0.0065  0.0000  0.7061
                                            0.0238 -0.4077 -0.0137 -0.2918  0.0060
                                           -0.0093 -0.0268  0.0155  0.0054  0.0002
                ( 31.48%)   0.5611* H   3 s(100.00%)
                                            1.0000 -0.0001
     3. (1.99943) BD ( 1) N   1 - H   4  
                ( 68.52%)   0.8277* N   1 s( 24.82%)p 3.03( 75.07%)d 0.00(  0.11%)
                                            0.0001  0.4981  0.0065  0.0000 -0.7061
                                           -0.0238 -0.4077 -0.0137 -0.2918  0.0060
                                            0.0093  0.0268  0.0155  0.0054  0.0002
                ( 31.48%)   0.5611* H   4 s(100.00%)
                                            1.0000 -0.0001
     4. (1.99982) CR ( 1) N   1           s(100.00%)
                                            1.0000 -0.0002  0.0000  0.0000  0.0000
                                            0.0000  0.0000  0.0000  0.0000  0.0000
                                            0.0000  0.0000  0.0000  0.0000  0.0000
     5. (1.99895) LP ( 1) N   1           s( 25.52%)p 2.91( 74.37%)d 0.00(  0.11%)
                                            0.0001  0.5050 -0.0131  0.0000  0.0000
                                            0.0000  0.0000  0.0000  0.8610 -0.0493
                                            0.0000  0.0000  0.0000  0.0000 -0.0333
     6. (0.00000) RY*( 1) N   1           s( 99.97%)p 0.00(  0.03%)d 0.00(  0.00%)
     7. (0.00000) RY*( 2) N   1           s(100.00%)
     8. (0.00000) RY*( 3) N   1           s(  0.00%)p 1.00(100.00%)d 0.00(  0.00%)
     9. (0.00000) RY*( 4) N   1           s(  0.00%)p 1.00(100.00%)d 0.00(  0.00%)
    10. (0.00000) RY*( 5) N   1           s(  0.03%)p99.99( 99.97%)d 0.01(  0.00%)
    11. (0.00000) RY*( 6) N   1           s(  0.00%)p 1.00(  0.02%)d99.99( 99.98%)
    12. (0.00000) RY*( 7) N   1           s(  0.00%)p 1.00(  0.14%)d99.99( 99.86%)
    13. (0.00000) RY*( 8) N   1           s(  0.00%)p 1.00(  0.14%)d99.99( 99.86%)
    14. (0.00000) RY*( 9) N   1           s(  0.00%)p 1.00(  0.02%)d99.99( 99.98%)
    15. (0.00000) RY*(10) N   1           s(  0.03%)p 3.08(  0.08%)d99.99( 99.89%)
    16. (0.00098) RY*( 1) H   2           s(100.00%)
                                            0.0001  1.0000
    17. (0.00098) RY*( 1) H   3           s(100.00%)
                                            0.0001  1.0000
    18. (0.00098) RY*( 1) H   4           s(100.00%)
                                            0.0001  1.0000
    19. (0.00000) BD*( 1) N   1 - H   2  
                ( 31.48%)   0.5611* N   1 s( 24.82%)p 3.03( 75.07%)d 0.00(  0.11%)
                ( 68.52%)  -0.8277* H   2 s(100.00%)
    20. (0.00000) BD*( 1) N   1 - H   3  
                ( 31.48%)   0.5611* N   1 s( 24.82%)p 3.03( 75.07%)d 0.00(  0.11%)
                ( 68.52%)  -0.8277* H   3 s(100.00%)
    21. (0.00000) BD*( 1) N   1 - H   4  
                ( 31.48%)   0.5611* N   1 s( 24.82%)p 3.03( 75.07%)d 0.00(  0.11%)
                ( 68.52%)  -0.8277* H   4 s(100.00%)


 NHO Directionality and "Bond Bending" (deviations from line of nuclear centers)

         [Thresholds for printing:  angular deviation  >  1.0 degree]
                                    hybrid p-character > 25.0%
                                    orbital occupancy  >  0.10e

                                Line of Centers        Hybrid 1              Hybrid 2
                                ---------------  -------------------   ------------------
                NBO               Theta   Phi    Theta   Phi    Dev    Theta   Phi    Dev
 ========================================================================================
     1. BD (   1) N   1 - H   2   113.0   90.0   108.7   90.0   4.2      --     --    --
     2. BD (   1) N   1 - H   3   113.0  330.0   108.7  330.0   4.2      --     --    --
     3. BD (   1) N   1 - H   4   113.0  210.0   108.7  210.0   4.2      --     --    --
     5. LP (   1) N   1             --     --      0.0    0.0   --       --     --    --


 Second Order Perturbation Theory Analysis of Fock Matrix in NBO Basis

     Threshold for printing:   0.50 kcal/mol
                                                                              E(2)  E(j)-E(i) F(i,j)
         Donor NBO (i)                     Acceptor NBO (j)                 kcal/mol   a.u.    a.u. 
 ===================================================================================================

 within unit  1
       None above threshold


 Natural Bond Orbitals (Summary):

                                                            Principal Delocalizations
           NBO                        Occupancy    Energy   (geminal,vicinal,remote)
 ====================================================================================
 Molecular unit  1  (H3N)
     1. BD (   1) N   1 - H   2          1.99943    -0.60563   
     2. BD (   1) N   1 - H   3          1.99943    -0.60563   
     3. BD (   1) N   1 - H   4          1.99943    -0.60563   
     4. CR (   1) N   1                  1.99982   -14.17022   
     5. LP (   1) N   1                  1.99895    -0.31881   
     6. RY*(   1) N   1                  0.00000     1.22826   
     7. RY*(   2) N   1                  0.00000     3.59598   
     8. RY*(   3) N   1                  0.00000     0.77339   
     9. RY*(   4) N   1                  0.00000     0.77339   
    10. RY*(   5) N   1                  0.00000     0.73735   
    11. RY*(   6) N   1                  0.00000     2.05454   
    12. RY*(   7) N   1                  0.00000     1.96992   
    13. RY*(   8) N   1                  0.00000     1.96958   
    14. RY*(   9) N   1                  0.00000     2.05487   
    15. RY*(  10) N   1                  0.00000     1.87562   
    16. RY*(   1) H   2                  0.00098     0.57112   
    17. RY*(   1) H   3                  0.00098     0.57112   
    18. RY*(   1) H   4                  0.00098     0.57112   
    19. BD*(   1) N   1 - H   2          0.00000     0.47610   
    20. BD*(   1) N   1 - H   3          0.00000     0.47610   
    21. BD*(   1) N   1 - H   4          0.00000     0.47610   
       -------------------------------
              Total Lewis    9.99706  ( 99.9706%)
        Valence non-Lewis    0.00000  (  0.0000%)
        Rydberg non-Lewis    0.00294  (  0.0294%)
       -------------------------------
            Total unit  1   10.00000  (100.0000%)
           Charge unit  1    0.00000
 Leave Link  607 at Wed May 22 17:15:36 2019, MaxMem=   104857600 cpu:               0.0 elap:               0.2
 (Enter C:\G16W\l701.exe)
 ... and contract with generalized density number  0.
 Compute integral second derivatives.
 Leave Link  701 at Wed May 22 17:15:36 2019, MaxMem=   104857600 cpu:               0.0 elap:               0.1
 (Enter C:\G16W\l702.exe)
 L702 exits ... SP integral derivatives will be done elsewhere.
 Leave Link  702 at Wed May 22 17:15:36 2019, MaxMem=   104857600 cpu:               0.0 elap:               0.0
 (Enter C:\G16W\l703.exe)
 Integral derivatives from FoFJK, PRISM(SPDF).
 Compute integral second derivatives, UseDBF=F ICtDFT=           0.
 Calling FoFJK, ICntrl=    100127 FMM=F ISym2X=1 I1Cent= 0 IOpClX= 0 NMat=1 NMatS=1 NMatT=0.
 FoFJK:  IHMeth= 1 ICntrl=  100127 DoSepK=F KAlg= 0 I1Cent=           0 FoldK=F
 IRaf=         0 NMat=       1 IRICut=       1 DoRegI=T DoRafI=F ISym2E= 1 IDoP0=0 IntGTp=1.
 FoFCou: FMM=F IPFlag=           0 FMFlag=      100000 FMFlg1=         800
         NFxFlg=           0 DoJE=F BraDBF=F KetDBF=F FulRan=T
         wScrn=  0.000000 ICntrl=    100127 IOpCl=  0 I1Cent=           0 NGrid=           0
         NMat0=    1 NMatS0=      1 NMatT0=    0 NMatD0=    1 NMtDS0=    0 NMtDT0=    0
 Petite list used in FoFCou.
 Leave Link  703 at Wed May 22 17:15:37 2019, MaxMem=   104857600 cpu:               1.0 elap:               0.6
 (Enter C:\G16W\l716.exe)
 Dipole        =-1.70002901D-16-2.24484060D-16-7.52327312D-01
 Polarizability= 9.58110259D+00 1.62514446D-12 9.58109793D+00
                -1.68420833D-12 5.95421101D-06 5.75463348D+00
 Full mass-weighted force constant matrix:
 Low frequencies ---  -17.2050  -16.1829  -16.1829    0.0015    0.0019    0.0022
 Low frequencies --- 1131.8209 1726.7374 1726.7374
 Diagonal vibrational polarizability:
        0.1394694       0.1394697       3.2827168
 Harmonic frequencies (cm**-1), IR intensities (KM/Mole), Raman scattering
 activities (A**4/AMU), depolarization ratios for plane and unpolarized
 incident light, reduced masses (AMU), force constants (mDyne/A),
 and normal coordinates:
                      1                      2                      3
                     A1                      E                      E
 Frequencies --   1131.8209              1726.7374              1726.7374
 Red. masses --      1.1797                 1.0642                 1.0642
 Frc consts  --      0.8904                 1.8695                 1.8695
 IR Inten    --    156.1782                15.3466                15.3465
  Atom  AN      X      Y      Z        X      Y      Z        X      Y      Z
     1   7     0.00   0.00  -0.12     0.00  -0.07   0.00    -0.07   0.00   0.00
     2   1     0.00   0.21   0.53     0.00  -0.15  -0.26     0.76   0.00   0.00
     3   1     0.18  -0.11   0.53     0.39   0.53   0.13     0.08   0.39  -0.22
     4   1    -0.18  -0.11   0.53    -0.39   0.53   0.13     0.08  -0.39   0.22
                      4                      5                      6
                     A1                      E                      E
 Frequencies --   3436.7347              3568.4012              3568.4012
 Red. masses --      1.0274                 1.0886                 1.0886
 Frc consts  --      7.1497                 8.1671                 8.1671
 IR Inten    --      0.7799                 0.4526                 0.4525
  Atom  AN      X      Y      Z        X      Y      Z        X      Y      Z
     1   7     0.00   0.00   0.04    -0.08   0.00   0.00     0.00  -0.08   0.00
     2   1     0.00   0.55  -0.18    -0.02   0.00   0.00     0.00   0.75  -0.31
     3   1     0.47  -0.27  -0.18     0.56  -0.34  -0.27    -0.34   0.17   0.15
     4   1    -0.47  -0.27  -0.18     0.56   0.34   0.27     0.34   0.17   0.15

 -------------------
 - Thermochemistry -
 -------------------
 Temperature   298.150 Kelvin.  Pressure   1.00000 Atm.
 Atom     1 has atomic number  7 and mass  14.00307
 Atom     2 has atomic number  1 and mass   1.00783
 Atom     3 has atomic number  1 and mass   1.00783
 Atom     4 has atomic number  1 and mass   1.00783
 Molecular mass:    17.02655 amu.
 Principal axes and moments of inertia in atomic units:
                           1         2         3
     Eigenvalues --     6.16127   6.16127   9.51140
           X           -0.08981   0.99596   0.00000
           Y            0.99596   0.08981   0.00000
           Z            0.00000   0.00000   1.00000
 This molecule is an oblate symmetric top.
 Rotational symmetry number  3.
 Rotational temperatures (Kelvin)     14.05781    14.05781     9.10633
 Rotational constants (GHZ):         292.91716   292.91716   189.74505
 Zero-point vibrational energy      90670.0 (Joules/Mol)
                                   21.67064 (Kcal/Mol)
 Vibrational temperatures:   1628.44  2484.39  2484.39  4944.69  5134.13
          (Kelvin)           5134.13
 
 Zero-point correction=                           0.034534 (Hartree/Particle)
 Thermal correction to Energy=                    0.037393
 Thermal correction to Enthalpy=                  0.038337
 Thermal correction to Gibbs Free Energy=         0.016492
 Sum of electronic and zero-point Energies=            -56.513413
 Sum of electronic and thermal Energies=               -56.510555
 Sum of electronic and thermal Enthalpies=             -56.509611
 Sum of electronic and thermal Free Energies=          -56.531455
 
                     E (Thermal)             CV                S
                      KCal/Mol        Cal/Mol-Kelvin    Cal/Mol-Kelvin
 Total                   23.464              6.282             45.976
 Electronic               0.000              0.000              0.000
 Translational            0.889              2.981             34.441
 Rotational               0.889              2.981             11.471
 Vibrational             21.687              0.320              0.064
                       Q            Log10(Q)             Ln(Q)
 Total Bot       0.259434D-07         -7.585972        -17.467347
 Total V=0       0.198938D+09          8.298717         19.108503
 Vib (Bot)       0.131029D-15        -15.882633        -36.571114
 Vib (V=0)       0.100475D+01          0.002057          0.004736
 Electronic      0.100000D+01          0.000000          0.000000
 Translational   0.276149D+07          6.441144         14.831282
 Rotational      0.716996D+02          1.855517          4.272485
 
                                   Ammonia-opt and freq using 631G(d) with NBO pe
 rformed on May 22
                                                             IR Spectrum
 
      3   3                                                            1                    1                                        
      5   4                                                            7                    1                                        
      6   3                                                            2                    3                                        
      8   7                                                            7                    2                                        
 
      X   X                                                            X                    X                                        
                                                                       X                    X                                        
                                                                       X                    X                                        
                                                                       X                    X                                        
                                                                                            X                                        
                                                                                            X                                        
                                                                                            X                                        
                                                                                            X                                        
                                                                                            X                                        
                                                                                            X                                        
                                                                                            X                                        
                                                                                            X                                        
                                                                                            X                                        
                                                                                            X                                        
                                                                                            X                                        
                                                                                            X                                        
                                                                                            X                                        
                                                                                            X                                        
                                                                                            X                                        
                                                                                            X                                        
 
 ***** Axes restored to original set *****
 -------------------------------------------------------------------
 Center     Atomic                   Forces (Hartrees/Bohr)
 Number     Number              X              Y              Z
 -------------------------------------------------------------------
      1        7           0.000000000    0.000000000    0.000014127
      2        1           0.000000000    0.000017693   -0.000004709
      3        1           0.000015323   -0.000008847   -0.000004709
      4        1          -0.000015323   -0.000008847   -0.000004709
 -------------------------------------------------------------------
 Cartesian Forces:  Max     0.000017693 RMS     0.000010022
 Force constants in Cartesian coordinates: 
                1             2             3             4             5 
      1  0.629799D+00
      2  0.000000D+00  0.629799D+00
      3  0.000000D+00  0.000000D+00  0.235181D+00
      4 -0.638396D-01  0.000000D+00  0.000000D+00  0.621335D-01
      5  0.000000D+00 -0.356026D+00  0.116495D+00  0.000000D+00  0.391599D+00
      6  0.000000D+00  0.177980D+00 -0.783936D-01  0.000000D+00 -0.139442D+00
      7 -0.282980D+00  0.126521D+00  0.100888D+00  0.853043D-03 -0.310282D-02
      8  0.126521D+00 -0.136886D+00 -0.582474D-01  0.353868D-01 -0.177861D-01
      9  0.154135D+00 -0.889901D-01 -0.783936D-01 -0.156254D-01  0.114738D-01
     10 -0.282980D+00 -0.126521D+00 -0.100888D+00  0.853043D-03  0.310282D-02
     11 -0.126521D+00 -0.136886D+00 -0.582474D-01 -0.353868D-01 -0.177861D-01
     12 -0.154135D+00 -0.889901D-01 -0.783936D-01  0.156254D-01  0.114738D-01
                6             7             8             9            10 
      6  0.764195D-01
      7  0.212392D-02  0.309232D+00
      8 -0.192689D-01 -0.142663D+00  0.144500D+00
      9  0.987060D-03 -0.120761D+00  0.697212D-01  0.764195D-01
     10 -0.212392D-02 -0.271057D-01 -0.192448D-01 -0.177493D-01  0.309232D+00
     11 -0.192689D-01  0.192448D-01  0.101726D-01  0.779506D-02  0.142663D+00
     12  0.987060D-03  0.177493D-01  0.779506D-02  0.987060D-03  0.120761D+00
               11            12 
     11  0.144500D+00
     12  0.697212D-01  0.764195D-01
 FormGI is forming the generalized inverse of G from B-inverse, IUseBI=4.
 Force constants in internal coordinates: 
                1             2             3             4             5 
      1  0.443804D+00
      2 -0.283527D-02  0.443804D+00
      3 -0.283527D-02 -0.283529D-02  0.443804D+00
      4  0.842544D-02  0.842544D-02 -0.700799D-02  0.556344D-01
      5  0.207094D-01 -0.140885D-02  0.232011D-01 -0.431135D-01  0.146618D+00
      6 -0.140882D-02  0.207095D-01  0.232011D-01 -0.431135D-01 -0.213805D-01
      7  0.174895D-01  0.174895D-01  0.115194D-01  0.263076D-01  0.399357D-02
                6             7 
      6  0.146618D+00
      7  0.399357D-02  0.327908D-01
 Leave Link  716 at Wed May 22 17:15:38 2019, MaxMem=   104857600 cpu:               0.0 elap:               0.1
 (Enter C:\G16W\l103.exe)

 GradGradGradGradGradGradGradGradGradGradGradGradGradGradGradGradGradGrad
 Berny optimization.
 Red2BG is reusing G-inverse.
 Internal  Forces:  Max     0.000018128 RMS     0.000012046
 Search for a local minimum.
 Step number   1 out of a maximum of    2
 All quantities printed in internal units (Hartrees-Bohrs-Radians)
 Second derivative matrix not updated -- analytic derivatives used.
 The second derivative matrix:
                          R1        R2        R3        A1        A2
           R1           0.44380
           R2          -0.00284   0.44380
           R3          -0.00284  -0.00284   0.44380
           A1           0.00843   0.00843  -0.00701   0.05563
           A2           0.02071  -0.00141   0.02320  -0.04311   0.14662
           A3          -0.00141   0.02071   0.02320  -0.04311  -0.02138
           D1           0.01749   0.01749   0.01152   0.02631   0.00399
                          A3        D1
           A3           0.14662
           D1           0.00399   0.03279
 ITU=  0
     Eigenvalues ---    0.04895   0.15764   0.16625   0.44336   0.44838
     Eigenvalues ---    0.44848
 Angle between quadratic step and forces=  21.41 degrees.
 Linear search not attempted -- first point.
 Iteration  1 RMS(Cart)=  0.00003046 RMS(Int)=  0.00000000
 Iteration  2 RMS(Cart)=  0.00000000 RMS(Int)=  0.00000000
 ITry= 1 IFail=0 DXMaxC= 4.63D-05 DCOld= 1.00D+10 DXMaxT= 3.00D-01 DXLimC= 3.00D+00 Rises=F
 ClnCor:  largest displacement from symmetrization is 1.00D-10 for atom     4.
 Variable       Old X    -DE/DX   Delta X   Delta X   Delta X     New X
                                 (Linear)    (Quad)   (Total)
    R1        1.92642   0.00002   0.00000   0.00004   0.00004   1.92646
    R2        1.92642   0.00002   0.00000   0.00004   0.00004   1.92646
    R3        1.92642   0.00002   0.00000   0.00004   0.00004   1.92646
    A1        1.84578   0.00000   0.00000   0.00002   0.00002   1.84579
    A2        1.84578   0.00000   0.00000   0.00002   0.00002   1.84579
    A3        1.84578   0.00000   0.00000   0.00002   0.00002   1.84579
    D1        1.95275   0.00000   0.00000   0.00003   0.00003   1.95278
         Item               Value     Threshold  Converged?
 Maximum Force            0.000018     0.000450     YES
 RMS     Force            0.000012     0.000300     YES
 Maximum Displacement     0.000046     0.001800     YES
 RMS     Displacement     0.000030     0.001200     YES
 Predicted change in Energy=-1.167422D-09
 Optimization completed.
    -- Stationary point found.
                           ----------------------------
                           !   Optimized Parameters   !
                           ! (Angstroms and Degrees)  !
 --------------------------                            --------------------------
 ! Name  Definition              Value          Derivative Info.                !
 --------------------------------------------------------------------------------
 ! R1    R(1,2)                  1.0194         -DE/DX =    0.0                 !
 ! R2    R(1,3)                  1.0194         -DE/DX =    0.0                 !
 ! R3    R(1,4)                  1.0194         -DE/DX =    0.0                 !
 ! A1    A(2,1,3)              105.7551         -DE/DX =    0.0                 !
 ! A2    A(2,1,4)              105.7551         -DE/DX =    0.0                 !
 ! A3    A(3,1,4)              105.7551         -DE/DX =    0.0                 !
 ! D1    D(2,1,4,3)            111.8843         -DE/DX =    0.0                 !
 --------------------------------------------------------------------------------
 GradGradGradGradGradGradGradGradGradGradGradGradGradGradGradGradGradGrad

 Leave Link  103 at Wed May 22 17:15:38 2019, MaxMem=   104857600 cpu:               0.0 elap:               0.0
 (Enter C:\G16W\l9999.exe)

 ----------------------------------------------------------------------

 Electric dipole moment (input orientation):
 (Debye = 10**-18 statcoulomb cm , SI units = C m)
                  (au)            (Debye)         (10**-30 SI)
   Tot        0.752327D+00      0.191223D+01      0.637850D+01
   x          0.000000D+00      0.000000D+00      0.000000D+00
   y          0.000000D+00      0.000000D+00      0.000000D+00
   z         -0.752327D+00     -0.191223D+01     -0.637850D+01

 Dipole polarizability, Alpha (input orientation).
 (esu units = cm**3 , SI units = C**2 m**2 J**-1)
 Alpha(0;0):
               (au)            (10**-24 esu)      (10**-40 SI)
   iso        0.830561D+01      0.123076D+01      0.136941D+01
   aniso      0.382647D+01      0.567024D+00      0.630899D+00
   xx         0.958110D+01      0.141977D+01      0.157971D+01
   yx         0.000000D+00      0.000000D+00      0.000000D+00
   yy         0.958110D+01      0.141977D+01      0.157971D+01
   zx         0.000000D+00      0.000000D+00      0.000000D+00
   zy         0.000000D+00      0.000000D+00      0.000000D+00
   zz         0.575463D+01      0.852749D+00      0.948811D+00

 ----------------------------------------------------------------------

 Dipole orientation:
     7          0.00000000          0.00000000         -0.22555144
     1          0.00000000         -1.77365457          0.52628668
     1          1.53602992          0.88682729          0.52628668
     1         -1.53602992          0.88682728          0.52628668

 Electric dipole moment (dipole orientation):
 (Debye = 10**-18 statcoulomb cm , SI units = C m)
                  (au)            (Debye)         (10**-30 SI)
   Tot        0.752327D+00      0.191223D+01      0.637850D+01
   x          0.000000D+00      0.000000D+00      0.000000D+00
   y          0.000000D+00      0.000000D+00      0.000000D+00
   z          0.752327D+00      0.191223D+01      0.637850D+01

 Dipole polarizability, Alpha (dipole orientation).
 (esu units = cm**3 , SI units = C**2 m**2 J**-1)
 Alpha(0;0):
               (au)            (10**-24 esu)      (10**-40 SI)
   iso        0.830561D+01      0.123076D+01      0.136941D+01
   aniso      0.382647D+01      0.567024D+00      0.630899D+00
   xx         0.958110D+01      0.141977D+01      0.157971D+01
   yx         0.000000D+00      0.000000D+00      0.000000D+00
   yy         0.958110D+01      0.141977D+01      0.157971D+01
   zx         0.000000D+00      0.000000D+00      0.000000D+00
   zy         0.000000D+00      0.000000D+00      0.000000D+00
   zz         0.575463D+01      0.852749D+00      0.948811D+00

 ----------------------------------------------------------------------
 1|1|UNPC-PKOLAR-278-B|Freq|RB3LYP|6-31G(d)|H3N1|PKOLAR|22-May-2019|0||
 #P Geom=AllCheck Guess=TCheck SCRF=Check GenChk RB3LYP/6-31G(d) Freq||
 Ammonia-opt and freq using 631G(d) with NBO performed on May 22||0,1|N
 ,0.,0.,0.11935668|H,0.0000000011,0.93857758,-0.27849892|H,0.8128320271
 ,-0.469288791,-0.27849892|H,-0.8128320283,-0.469288789,-0.27849892||Ve
 rsion=EM64W-G16RevB.01|State=1-A1|HF=-56.5479478|RMSD=9.474e-010|RMSF=
 1.002e-005|ZeroPoint=0.0345344|Thermal=0.0373927|Dipole=0.,0.,-0.75232
 73|DipoleDeriv=-0.3176705,0.,0.,0.,-0.3176715,0.0000012,0.,0.000001,-0
 .5783543,0.1694956,0.,0.,0.,0.0422857,0.0943226,0.,0.1930058,0.1927846
 ,0.0740878,0.0550839,0.0816863,0.0550837,0.137693,-0.0471616,0.1671482
 ,-0.0965032,0.1927847,0.0740878,-0.0550839,-0.0816863,-0.0550837,0.137
 693,-0.0471616,-0.1671482,-0.0965032,0.1927847|Polar=9.5811026,0.,9.58
 10979,0.,0.000006,5.7546335|Quadrupole=0.6512625,0.6512625,-1.3025251,
 0.,0.,0.|PG=C03V [C3(N1),3SGV(H1)]|NImag=0||0.62979860,0.,0.62979863,0
 .,-0.00000009,0.23518080,-0.06383957,0.,0.,0.06213349,0.,-0.35602630,0
 .11649488,0.,0.39159853,0.,0.17798017,-0.07839363,0.,-0.13944248,0.076
 41951,-0.28297957,0.12652050,0.10088752,0.00085304,-0.00310282,0.00212
 392,0.30923227,0.12652054,-0.13688621,-0.05824742,0.03538680,-0.017786
 12,-0.01926885,-0.14266255,0.14449975,0.15413533,-0.08899006,-0.078393
 61,-0.01562536,0.01147379,0.00098706,-0.12076073,0.06972124,0.07641951
 ,-0.28297957,-0.12652050,-0.10088752,0.00085304,0.00310282,-0.00212392
 ,-0.02710571,-0.01924481,-0.01774927,0.30923227,-0.12652054,-0.1368862
 1,-0.05824742,-0.03538680,-0.01778612,-0.01926885,0.01924481,0.0101726
 3,0.00779506,0.14266255,0.14449975,-0.15413533,-0.08899006,-0.07839361
 ,0.01562536,0.01147379,0.00098706,0.01774927,0.00779506,0.00098706,0.1
 2076073,0.06972124,0.07641951||0.,0.,-0.00001413,0.,-0.00001769,0.0000
 0471,-0.00001532,0.00000885,0.00000471,0.00001532,0.00000885,0.0000047
 1|||@


 THERE IS NOTHING NOBLE IN BEING SUPERIOR TO SOME OTHER MAN.
 TRUE NOBILITY IS BEING SUPERIOR TO YOUR FORMER SELF.

                                                   -- HINDU PROVERB
 Job cpu time:       0 days  0 hours  0 minutes  8.0 seconds.
 Elapsed time:       0 days  0 hours  0 minutes  4.2 seconds.
 File lengths (MBytes):  RWF=      6 Int=      0 D2E=      0 Chk=      1 Scr=      1
 Normal termination of Gaussian 16 at Wed May 22 17:15:38 2019.
